# Supplementary material for: Genomic Epidemiology of Carbapenem-Resistant Acinetobacter baumannii Isolated from Patients Admitted to Intensive Care Units in Network Hospitals in Southern Thailand
Source: Antibiotics (Basel). 2026 Jan 28;15(2):133. doi: 10.3390/antibiotics15020133 (PMC12937475; doi:10.3390/antibiotics15020133)
Supplement: Supplementary file 1 [file antibiotics-15-00133-s001.zip]

Archive with 1 entries (1 files):
- antibiotics-4122192-supplementary.xlsx
