# Supplementary material for: Genomic Epidemiology of Carbapenem-Resistant Acinetobacter baumannii Isolated from Patients Admitted to Intensive Care Units in Network Hospitals in Southern Thailand
Source: Antibiotics (Basel). 2026 Jan 28;15(2):133. doi: 10.3390/antibiotics15020133 (PMC12937475; doi:10.3390/antibiotics15020133)
Supplement: Supplementary file 1 [file antibiotics-15-00133-s001.zip › antibiotics-4122192-supplementary.xlsx]

## Sheet: Table S1
Table S1. Detailed clinical information on CRAB clinical isolates.
Isolate Code	Hospital	Admission ward	Date of Sample Collection (Day/Month/Year)	Patient Demographics		Length of Hospital Stay (Day)	Sample source	Clinical diagnosis	APACHE II	CC index	Underlying disease						Prior antibiotic use										Notes
				Sex	Age (Years)						DM	HTN	CKD	CVA	CAD	Pulmonary disease	CRO	CAZ	IMP	MEM	ERT	PIP/TAZ	AMG	FQ	Other
PA025	PA	PICU	2019-06-03	Male	14	12	Sputum	Colonization	16	6	0	1	0	1	1	1	1	1	0	1	1	1	0	1	0		Hospital
PA029	PA	MICU	2019-07-07	Female	53	13	Sputum	Pneumonia	16	1	0	0	1	0	0	0	0	0	0	0	0	1	0	0	0		PA: Pattani Hospital
PA030	PA	PICU	2019-08-09	Male	64	10	Sputum	Colonization	8	16	1	0	0	0	0	0	0	0	0	1	0	1	0	0	0		PSU: Songklanagarind Hospital
PA032	PA	PICU	2019-11-10	Male	59	9	Sputum	Colonization	16	8	1	0	0	0	0	0	1	0	0	0	0	0	0	0	0		PT: Phatthalung Hospital
PA033	PA	PICU	2019-12-12	Male	24	8	Sputum	Colonization	13	10	1	0	0	0	1	0	0	0	1	1	0	0	0	0	0		SK: Songkhla Hospital
PA036	PA	NICU	2020-02-13	Male	11	13	Sputum	Colonization	16	9	0	0	0	0	0	0	1	0	0	1	0	0	0	0	0		ST: Satun Hospital
PA037	PA	NICU	2020-08-18	Female	5	12	Sputum	Colonization	16	4	1	0	0	0	0	0	1	0	0	1	0	0	0	0	0		TR: Trang Hospital
PSU043	PSU	MICU	2019-01-03	Male	74	10	Sputum	Pneumonia	9	7	1	0	0	0	0	0	1	0	1	1	0	1	0	0	1		YL: Yala Hospital
PSU044	PSU	MICU	2019-01-04	Male	89	11	Sputum	Pneumonia	12	14	0	0	0	0	0	1	1	0	0	0	0	0	0	0	0
PSU048	PSU	MICU	2019-01-05	Male	80	13	Sputum	Pneumonia	16	4	0	1	0	0	0	0	0	0	0	1	0	0	1	1	0		Admission unit
PSU051	PSU	MICU	2019-01-05	Male	24	7	Pus	Skin/soft tissue infection	16	7	1	1	0	1	0	0	0	0	0	1	1	1	0	0	0		MICU: medical intensive care unit
PSU052	PSU	MICU	2019-01-05	Male	42	6	Sputum	Colonization	16	9	1	0	0	0	1	0	1	0	0	1	0	1	0	0	0		SICU: surgical intensive care unit
PSU054	PSU	MICU	2019-01-05	Female	45	9	Urine	Urinary tract infection	16	17	0	0	1	0	0	0	1	0	1	1	0	0	0	0	0		NICU: neonatal intensive care unit
PSU056	PSU	SICU	2019-02-08	Male	44	7	Sputum	Pneumonia	16	8	0	0	0	0	0	0	0	0	1	1	0	0	1	0	0		PICU: pediatric intensive care unit
PSU066	PSU	MICU	2019-02-09	Male	44	15	Pus	Skin/soft tissue infection	20	7	1	0	0	0	0	0	1	0	0	1	0	0	0	1	0		MU: medical unit
PSU067	PSU	MICU	2019-02-10	Female	56	18	Ascites	Peritonitis	16	8	1	1	0	0	0	1	1	1	0	1	0	1	0	0	1		SU: surgical unit
PSU068	PSU	MICU	2019-02-10	Male	78	21	Ascites	Peritonitis	14	7	0	1	0	0	0	0	1	0	1	1	0	0	0	0	1		EMSU: emergency surgical unit
PSU072	PSU	SICU	2019-02-10	Female	24	11	Pus	Colonization	16	7	0	0	0	0	1	0	0	0	1	1	0	0	0	0	1
PSU073	PSU	MICU	2019-02-21	Male	44	13	Sputum	Pneumonia	12	12	1	0	0	0	0	0	0	0	0	1	0	0	0	0	1		Underlying disease
PSU075	PSU	MICU	2019-02-22	Female	24	6	Pleural effusion	Pleural effusion	16	5	1	0	0	0	0	0	1	0	0	0	0	1	0	0	1		DM: diabetes mellitus
PSU078	PSU	MICU	2019-02-23	Male	42	7	Sputum	Colonization	14	4	0	0	0	1	0	0	1	0	1	1	0	0	1	0	0		HTN: hypertension
PSU079	PSU	SICU	2019-02-23	Male	45	8	Sputum	Colonization	8	14	0	0	0	0	0	0	1	0	1	1	0	0	1	1	0		DLD: dyslipidemia
PSU080	PSU	MICU	2019-02-23	Male	44	9	Sputum	Colonization	16	12	1	1	0	0	0	0	0	0	0	1	0	0	0	1	0		CKD: chronic kidney disease
PSU081	PSU	MICU	2019-03-09	Female	44	10	Sputum	Colonization	16	7	1	0	0	0	1	0	1	0	0	1	0	1	0	1	0		CVA: cerebrovascular disease
PSU082	PSU	MICU	2019-03-10	Female	56	11	Sputum	Pneumonia	16	3	0	1	1	0	0	0	0	1	0	1	0	0	0	0	0		CAD: coronary artery disease
PSU083	PSU	SICU	2019-03-11	Female	78	12	Sputum	Pneumonia	11	7	0	0	0	0	0	1	1	1	1	1	1	0	0	1	0
PSU084	PSU	MICU	2019-03-11	Female	24	13	Pleural effusion	Pleural effusion	12	7	0	0	0	0	0	0	1	0	1	1	0	0	0	1	0		Prior antibiotic use
PSU087	PSU	MICU	2019-03-11	Male	44	14	Sputum	Pneumonia	16	8	1	0	0	0	0	0	1	0	0	1	0	1	1	0	0		CRO: ceftriaxone
PSU088	PSU	SICU	2019-03-11	Male	57	9	Pus	Skin/soft tissue infection	16	12	1	1	0	0	0	0	0	0	1	0	0	1	0	0	1		CAZ: ceftazidime
PSU089	PSU	SICU	2019-04-03	Male	67	8	Ascites	Peritonitis	11	6	0	0	0	0	0	0	0	0	0	1	0	0	0	1	1		IMP: imipenem
PSU091	PSU	MICU	2019-04-04	Male	96	7	Sputum	Pneumonia	12	3	0	0	0	0	1	0	1	0	0	1	0	0	0	1	0		MEM: meropenem
PSU092	PSU	SICU	2019-04-05	Male	19	6	Blood	Bloodstream infection	11	7	1	0	0	0	0	0	1	0	0	1	0	0	0	0	1		ERT: ertapenem
PSU099	PSU	SICU	2019-04-05	Female	23	5	Urine	Urinary tract infection	15	1	1	0	0	1	0	0	1	1	0	1	0	1	0	1	1		PIP/TAZ: piperacillin/tazobactam
PSU100	PSU	MICU	2019-04-05	Male	34	3	Blood	Bloodstream infection	16	14	1	1	0	0	0	0	0	0	1	1	0	1	0	0	1		AMG: aminoglycoside (amikacin or gentamycin)
PSU102	PSU	MICU	2019-04-05	Male	45	31	Urine	Urinary tract infection	16	7	1	0	1	0	0	0	1	0	0	1	0	0	1	1	0		FQ: fluoroquinolone (levofloxacin or ciprofloxacin)
PSU103	PSU	MICU	2019-04-05	Female	56	7	Blood	Bloodstream infection and urinary tract infection	17	7	1	0	0	0	0	1	1	0	0	1	0	0	0	1	1		Other: azithromycin, colistin, tigycycline, cefoperazone/sulbactam, clindamycin, antiviral agents, and antifungal agents
PSU104	PSU	MICU	2019-04-18	Male	66	9	Sputum	Colonization	16	1	1	1	0	0	0	0	1	0	0	1	1	1	0	0	0
PSU105	PSU	MICU	2019-04-23	Female	76	7	Sputum	Pneumonia	16	6	0	0	0	0	0	0	1	0	0	1	0	1	0	1	1		0 = no
PSU107	PSU	MICU	2019-05-02	Female	43	12	Sputum	Pneumonia	16	5	0	0	0	0	0	0	0	1	0	0	0	1	0	1	0		1 = yes
PSU108	PSU	MICU	2019-05-08	Male	42	13	Sputum	Pneumonia	9	4	0	0	0	0	1	0	1	0	1	0	0	0	0	1	0
PSU109	PSU	MICU	2019-05-08	Female	45	12	Sputum	Pneumonia	16	13	1	0	1	0	0	0	1	0	1	0	0	1	1	0	0
PSU110	PSU	MICU	2019-05-08	Female	67	10	Sputum	Colonization	15	14	0	0	1	0	0	0	1	0	1	1	0	1	0	1	0
PSU111	PSU	MICU	2019-05-08	Male	67	12	Sputum	Pneumonia	16	9	0	0	0	1	0	0	1	0	0	1	0	1	0	1	0
PSU114	PSU	MICU	2019-05-08	Male	75	10	Urine	Urinary tract infection	11	1	1	0	0	0	0	0	0	0	0	0	0	0	0	0	0
PSU116	PSU	MICU	2019-06-12	Male	74	9	Urine	Colonization	16	5	0	0	0	0	0	1	0	0	0	0	0	0	0	0	0
PSU119	PSU	MICU	2019-06-27	Male	78	21	Blood	Bloodstream infection	16	2	0	0	0	0	0	0	1	1	0	1	0	1	1	1	0
PSU120	PSU	MICU	2019-07-03	Male	34	23	Blood	Bloodstream infection and urinary tract infection	16	7	1	1	0	0	0	0	1	0	0	1	0	1	0	1	1
PSU121	PSU	MICU	2019-07-03	Male	44	24	Urine	Urinary tract infection	16	5	1	1	0	0	1	0	1	0	0	1	1	0	0	1	1
PSU122	PSU	MICU	2019-07-03	Female	34	25	Blood	Bloodstream infection and urinary tract infection	16	5	0	1	0	0	0	0	1	0	1	1	1	0	0	0	1
PSU125	PSU	MICU	2019-07-03	Female	43	26	Blood	Bloodstream infection	12	5	1	0	0	0	0	0	0	0	1	1	0	0	0	0	0
PSU127	PSU	MICU	2019-08-06	Male	45	18	Sputum	Colonization	16	7	1	1	0	0	1	0	1	0	1	1	0	0	0	0	1
PSU128	PSU	MICU	2019-08-09	Male	44	14	Ascites	Peritonitis	15	6	1	0	1	1	1	0	0	0	0	1	0	1	0	1	1
PSU129	PSU	MICU	2019-08-15	Male	44	13	Blood	Bloodstream infection and urinary tract infection	16	6	0	1	0	0	0	0	0	1	0	0	0	1	0	1	1
PSU130	PSU	MICU	2019-08-15	Female	56	15	Sputum	Colonization	16	7	0	0	0	0	0	0	1	0	0	1	0	1	0	0	1
PSU131	PSU	MICU	2019-08-15	Female	78	14	Sputum	Colonization	19	1	1	1	0	0	0	1	1	0	1	1	0	0	0	0	1
PSU133	PSU	MICU	2019-08-15	Female	34	13	Blood	Bloodstream infection and urinary tract infection	8	8	1	1	0	0	0	1	0	0	1	1	0	1	0	0	0
PSU137	PSU	MICU	2019-08-15	Female	44	12	Pleural effusion	Pleural effusion	16	7	1	0	0	0	0	0	0	0	0	1	0	1	0	1	0
PSU139	PSU	MICU	2019-09-12	Female	57	9	Pus	Skin/soft tissue infection	16	3	0	1	0	0	0	1	0	0	1	1	1	1	1	0	0
PSU141	PSU	MICU	2019-09-25	Male	67	16	Urine	Urinary tract infection	16	7	0	1	0	0	0	0	0	0	0	1	1	0	0	0	0
PSU142	PSU	MICU	2019-09-30	Female	96	17	Sputum	Colonization	16	7	0	1	0	0	1	0	0	0	0	1	1	1	0	0	0
PSU143	PSU	MICU	2019-10-06	Male	19	18	Urine	Urinary tract infection	16	14	0	0	1	1	0	0	1	0	0	1	1	0	0	1	1
PSU198	PSU	ICU	2019-10-21	Male	58	15	Pus	Skin/soft tissue infection	16	5	0	1	0	0	0	0	1	0	1	1	0	1	0	0	1
PSU199	PSU	ICU	2019-10-21	Male	74	28	Sputum	Pneumonia	16	8	1	0	0	0	0	0	0	0	0	0	0	1	0	0	1
PSU201	PSU	ICU	2019-10-21	Male	85	62	Sputum	Pneumonia	13	7	0	1	1	1	1	0	0	0	1	1	0	0	0	0	1
PSU206	PSU	ICU	2019-12-10	Male	18	15	Sputum	Pneumonia	16	20	1	0	0	0	1	0	0	0	1	0	0	0	0	0	1
PSU207	PSU	ICU	2019-12-20	Male	20	14	Sputum	Colonization	16	12	0	1	1	0	0	0	1	1	0	0	0	0	0	1	1
PSU208	PSU	ICU	2019-12-20	Male	22	17	Ascites	Peritonitis	12	7	1	0	1	1	0	0	1	0	0	1	0	1	0	1	0
PSU210	PSU	ICU	2019-12-20	Female	65	18	Sputum	Pneumonia	16	7	0	0	0	0	0	0	1	1	0	0	1	1	0	0	0
PSU211	PSU	ICU	2019-12-20	Female	54	21	Sputum	Pneumonia	12	5	1	0	0	0	1	0	1	0	0	0	0	0	0	0	1
PSU213	PSU	ICU	2020-01-05	Female	58	23	Sputum	Pneumonia	16	7	1	0	1	0	0	0	1	0	0	1	0	0	0	0	1
PSU214	PSU	ICU	2020-01-08	Male	87	24	Sputum	Colonization	10	7	1	1	0	0	1	0	0	0	1	1	0	1	0	0	0
PSU217	PSU	ICU	2020-01-15	Male	68	25	Urine	Urinary tract infection	8	7	1	1	0	0	0	0	1	0	1	1	0	1	0	0	0
PSU218	PSU	ICU	2020-01-21	Female	56	18	Sputum	Colonization	16	2	0	1	0	1	0	0	1	0	0	0	0	1	0	1	1
PSU221	PSU	ICU	2020-02-03	Male	48	9	Sputum	Colonization	16	1	0	0	1	0	0	0	0	1	0	1	0	0	0	1	0
PSU223	PSU	ICU	2020-02-18	Female	85	7	Urine	Urinary tract infection	12	7	0	0	1	0	1	1	1	0	0	1	0	1	0	0	0
PSU224	PSU	ICU	2020-02-18	Male	74	6	Urine	Urinary tract infection	16	9	1	0	1	0	1	0	1	0	0	1	0	0	0	0	1
PSU228	PSU	ICU	2020-02-18	Male	73	12	Urine	Urinary tract infection	16	12	1	1	0	0	0	0	1	0	1	0	0	1	1	0	0
PSU229	PSU	ICU	2020-02-18	Female	52	15	Sputum	Colonization	16	5	1	1	0	0	0	1	1	0	1	0	0	1	0	1	0
PSU230	PSU	ICU	2020-02-18	Male	36	11	Sputum	Pneumonia	16	14	0	0	0	0	0	0	0	0	1	0	0	1	0	1	1
PSU232	PSU	ICU	2020-03-09	Male	90	10	Urine	Colonization	12	7	0	0	1	0	1	0	0	0	0	1	0	0	0	0	1
PSU234	PSU	ICU	2020-03-15	Male	71	10	Sputum	Pneumonia	9	3	1	0	0	0	0	1	1	0	0	1	0	1	0	0	1
PSU235	PSU	ICU	2020-04-12	Female	45	22	Sputum	Pneumonia	16	10	1	1	0	0	0	0	1	0	1	1	1	0	0	0	0
PSU236	PSU	ICU	2020-04-20	Female	58	28	Sputum	Pneumonia	16	2	1	0	0	0	1	0	1	0	1	0	0	0	0	0	1
PSU237	PSU	ICU	2020-05-08	Female	57	45	Sputum	Pneumonia	12	7	0	0	1	0	0	0	0	0	0	1	0	1	0	1	0
PSU245	PSU	ICU	2020-05-30	Female	91	45	Sputum	Colonization	11	15	1	0	0	0	1	0	1	1	1	0	0	0	0	1	1
PSU247	PSU	ICU	2020-05-30	Female	88	62	Sputum	Colonization	16	7	0	0	0	0	0	0	1	0	1	0	0	1	0	1	0
PSU248	PSU	ICU	2020-05-30	Female	64	12	Sputum	Colonization	16	13	0	0	1	0	0	0	1	0	1	0	0	0	0	0	1
PSU249	PSU	ICU	2020-06-06	Male	45	14	Sputum	Pneumonia	9	1	0	1	0	0	1	1	0	0	0	1	0	1	0	0	1
PSU250	PSU	ICU	2020-06-08	Female	49	19	Sputum	Pneumonia	10	4	1	1	0	0	0	0	0	0	0	1	0	1	1	0	0
PSU251	PSU	ICU	2020-06-12	Female	32	18	Sputum	Pneumonia	16	9	0	0	0	1	0	0	0	0	0	1	1	1	0	0	0
PSU253	PSU	ICU	2020-07-15	Female	29	11	Ascites	Peritonitis	16	7	0	0	0	0	0	0	1	0	0	1	0	0	0	0	0
PSU255	PSU	ICU	2020-07-21	Male	66	10	Urine	Colonization	16	7	1	0	1	0	1	0	0	0	1	0	0	0	0	0	0
PSU258	PSU	ICU	2020-08-03	Male	54	9	Urine	Urinary tract infection	14	7	0	0	0	0	0	0	0	0	0	1	0	0	0	0	1
PSU259	PSU	ICU	2020-08-10	Male	89	8	Sputum	Pneumonia	9	15	0	0	0	0	0	0	0	0	0	0	0	1	0	0	0
PSU262	PSU	ICU	2020-08-16	Female	72	23	Sputum	Pneumonia	9	5	0	0	1	0	0	0	1	0	0	0	0	1	0	0	0
PSU264	PSU	ICU	2020-09-07	Female	55	5	Sputum	Colonization	16	3	1	0	1	0	0	0	0	0	0	1	0	1	0	0	0
PSU266	PSU	ICU	2020-09-07	Male	48	12	Sputum	Pneumonia	16	12	1	1	1	0	0	0	0	1	1	1	0	1	0	0	1
PSU268	PSU	ICU	2020-09-07	Female	59	21	Sputum	Pneumonia	16	7	0	0	0	1	0	0	0	0	1	1	0	0	0	0	0
PSU270	PSU	ICU	2020-09-07	Female	64	20	Sputum	Pneumonia	9	8	0	0	0	0	1	0	1	0	1	0	0	0	0	0	0
PSU271	PSU	ICU	2020-10-11	Female	32	25	Sputum	Colonization	12	1	0	0	0	0	0	0	1	0	0	0	1	0	0	0	1
PSU272	PSU	ICU	2020-10-15	Male	43	22	Sputum	Pneumonia	16	13	0	0	0	0	0	0	0	1	0	1	0	1	1	0	0
PSU273	PSU	ICU	2020-11-22	Male	52	15	Sputum	Pneumonia	16	7	1	1	1	0	0	1	1	0	0	1	0	0	0	1	1
PSU274	PSU	ICU	2020-11-25	Male	19	18	Urine	Urinary tract infection	9	6	0	0	1	1	0	0	1	0	0	1	0	0	0	1	1
PSU282	PSU	ICU	2020-12-03	Female	39	19	Pus	Skin/soft tissue infection	21	0	0	0	1	0	0	0	1	0	1	1	0	0	0	1	1
PSU283	PSU	ICU	2020-12-07	Male	65	9	Sputum	Pneumonia	7	3	0	0	0	0	0	0	1	0	0	0	0	1	0	0	0
PSU285	PSU	ICU	2020-12-25	Female	45	8	Sputum	Pneumonia	16	7	0	0	0	0	0	0	0	1	0	0	0	1	0	0	0
PT003	PT	MICU	2019-05-15	Female	34	19	Urine	Urinary tract infection	9	7	0	0	1	1	0	0	1	0	0	1	0	1	0	1	0
PT004	PT	MICU	2019-05-16	Male	44	20	Sputum	Pneumonia	16	9	1	0	0	0	0	0	1	1	0	0	0	1	0	0	0
PT005	PT	MICU	2019-05-17	Female	45	22	Sputum	Pneumonia	12	7	0	1	0	1	0	0	1	0	0	1	0	0	0	0	0
PT006	PT	MICU	2019-05-17	Male	56	16	Sputum	Pneumonia	16	7	0	1	0	0	0	0	0	0	0	1	0	0	0	0	0
PT007	PT	MICU	2019-05-17	Male	66	19	Sputum	Pneumonia	16	20	1	1	0	0	0	0	1	0	0	1	0	0	0	0	1
PT008	PT	MICU	2020-08-28	Male	25	16	Sputum	Pneumonia	9	7	0	0	0	0	0	0	1	0	1	1	1	1	1	0	0
PT009	PT	MICU	2019-09-28	Female	55	15	Sputum	Colonization	8	1	1	0	0	0	1	1	0	0	1	1	0	1	0	0	0
PT010	PT	ICU	2020-10-15	Male	78	23	Sputum	Pneumonia	16	10	0	1	0	1	0	0	0	0	1	0	1	1	0	0	0
PT011	PT	MICU	2019-09-29	Male	67	18	Sputum	Pneumonia	11	7	0	0	0	0	1	0	1	0	0	1	0	0	0	0	0
PT012	PT	MICU	2019-09-30	Female	67	21	Sputum	Pneumonia	16	3	1	0	0	0	0	0	1	0	0	1	0	0	0	0	0
PT013	PT	ICU	2020-09-09	Male	56	25	Sputum	Pneumonia	16	6	0	0	0	0	0	0	1	0	1	1	0	0	0	0	0
PT015	PT	ICU	2020-06-15	Male	42	22	Sputum	Colonization	16	9	0	0	0	0	0	0	0	0	1	1	0	1	0	1	0
PT018	PT	MICU	2019-10-01	Male	96	13	Sputum	Colonization	20	5	0	1	0	0	0	1	1	0	0	1	0	1	0	0	0
PT020	PT	MICU	2019-10-01	Male	19	13	Sputum	Pneumonia	12	5	0	1	1	0	0	0	0	0	0	1	0	1	0	0	0
PT021	PT	ICU	2020-09-17	Male	19	12	Sputum	Pneumonia	9	2	0	0	1	0	1	0	1	1	0	1	0	1	0	1	1
PT022	PT	MICU	2019-10-01	Female	23	12	Sputum	Pneumonia	16	7	1	1	1	0	0	0	0	1	0	0	0	1	0	1	0
PT023	PT	MICU	2019-11-12	Female	35	8	Urine	Colonization	15	7	1	0	0	1	0	0	1	0	0	1	0	0	0	1	1
PT027	PT	MICU	2019-11-13	Female	56	9	Urine	Urinary tract infection	12	4	1	1	1	1	0	1	1	0	0	1	0	1	0	1	0
PT028	PT	MICU	2019-11-14	Male	66	7	Sputum	Pneumonia	13	1	0	1	0	0	1	0	1	0	0	1	1	0	1	0	0
PT029	PT	ICU	2020-12-15	Male	18	18	Urine	Urinary tract infection	12	15	1	0	1	1	0	0	0	0	1	0	0	1	0	0	0
PT030	PT	MICU	2019-11-15	Male	66	8	Sputum	Pneumonia	16	6	0	0	0	0	0	0	0	0	0	1	0	0	0	0	1
PT031	PT	MICU	2019-11-15	Male	76	12	Sputum	Colonization	16	8	1	1	0	0	0	0	1	0	0	1	0	0	0	0	1
PT034	PT	SICU	2019-11-15	Female	53	13	Sputum	Colonization	16	7	1	0	1	0	0	0	1	0	0	1	0	0	0	0	1
PT035	PT	SICU	2019-12-10	Female	52	10	Sputum	Pneumonia	16	13	0	0	0	0	0	0	1	0	1	1	0	1	0	1	1
PT036	PT	MICU	2019-12-11	Female	56	11	Sputum	Pneumonia	9	7	0	0	0	0	0	0	1	0	1	1	0	1	0	0	1
PT037	PT	MICU	2019-12-12	Male	67	13	Sputum	Pneumonia	12	2	1	1	0	0	0	1	0	0	1	0	0	0	0	0	0
PT038	PT	MICU	2020-02-01	Female	67	7	Sputum	Colonization	11	6	1	0	0	0	1	0	1	1	0	1	0	0	0	0	0
PT039	PT	MICU	2020-03-02	Male	76	6	Sputum	Pneumonia	16	8	0	1	0	0	0	0	1	0	0	1	0	0	1	0	0
PT040	PT	MICU	2020-03-03	Male	75	9	Sputum	Pneumonia	16	8	0	0	1	0	0	0	1	0	0	1	0	1	0	1	0
PT041	PT	MICU	2020-03-03	Male	78	7	Pus	Skin/soft tissue infection	16	2	0	0	0	0	0	0	0	0	1	1	1	1	0	1	0
PT043	PT	MICU	2020-03-03	Male	35	15	Sputum	Colonization	8	3	1	0	0	1	0	0	1	0	1	1	0	1	0	0	0
PT044	PT	MICU	2020-03-03	Male	55	18	Sputum	Colonization	16	10	1	0	0	1	0	0	0	0	0	1	0	0	0	0	0
PT046	PT	MICU	2020-03-19	Male	35	21	Sputum	Colonization	15	7	0	0	0	0	0	0	0	0	0	1	0	1	0	0	1
PT047	PT	MICU	2020-03-20	Female	44	11	Sputum	Pneumonia	9	1	0	0	0	1	1	0	0	0	0	1	0	1	0	0	1
PT049	PT	MICU	2020-03-21	Female	55	13	Sputum	Pneumonia	16	13	1	1	0	0	0	1	0	1	0	1	0	1	0	0	0
PT050	PT	MICU	2020-03-22	Female	78	6	Sputum	Pneumonia	11	18	1	1	0	0	0	0	0	0	1	0	0	1	1	0	0
PT052	PT	MICU	2020-03-23	Male	44	7	Pus	Colonization	8	6	0	0	0	0	0	0	0	0	1	1	0	1	0	0	1
PT054	PT	MICU	2020-03-23	Male	44	8	Sputum	Pneumonia	16	7	0	0	0	0	1	0	0	0	0	1	0	1	0	1	0
PT058	PT	SICU	2020-04-18	Male	57	9	Sputum	Pneumonia	16	2	1	0	1	0	0	0	0	0	0	1	0	0	0	0	0
PT060	PT	MICU	2020-05-15	Male	57	10	Sputum	Pneumonia	9	3	1	0	0	0	0	0	0	0	0	1	1	0	0	0	0
PT061	PT	MICU	2020-06-27	Male	95	11	Sputum	Pneumonia	16	15	0	0	0	0	0	0	1	0	0	1	0	0	0	0	1
PT062	PT	MICU	2020-06-27	Female	19	12	Pus	Colonization	16	7	1	1	0	1	1	0	1	0	0	1	0	0	0	0	0
PT063	PT	MICU	2020-06-27	Male	44	13	Sputum	Colonization	16	7	0	1	0	1	0	0	1	1	0	1	0	0	0	0	0
PT064	PT	MICU	2020-07-01	Male	44	14	Sputum	Pneumonia	16	9	0	1	0	0	0	0	1	0	0	1	0	1	0	0	0
PT066	PT	ICU	2020-12-12	Female	20	19	Sputum	Pneumonia	13	5	1	0	0	0	0	0	0	0	1	1	0	1	0	0	1
PT069	PT	MICU	2020-08-03	Male	45	9	Sputum	Colonization	16	7	1	0	1	0	0	1	1	0	0	1	0	1	0	1	0
PT071	PT	MICU	2020-09-10	Female	55	8	Sputum	Colonization	8	9	1	0	0	0	1	0	1	0	1	0	0	1	0	0	0
PT072	PT	ICU	2020-11-20	Male	25	32	Sputum	Colonization	16	0	1	0	0	0	0	1	1	0	1	1	0	1	1	0	0
PT073	PT	MICU	2020-09-21	Male	55	7	Sputum	Colonization	16	7	0	0	0	0	0	0	0	0	1	1	0	1	1	0	0
PT074	PT	MICU	2020-10-11	Male	25	6	Sputum	Pneumonia	16	6	0	0	0	0	0	0	1	0	1	1	1	1	0	0	0
PT076	PT	ICU	2020-08-15	Female	36	35	Sputum	Pneumonia	9	1	0	0	0	0	0	0	1	0	1	1	0	1	0	0	1
PT078	PT	MICU	2020-11-12	Female	55	5	Sputum	Pneumonia	12	2	1	0	0	0	1	0	1	0	1	1	0	0	0	0	0
PT080	PT	MICU	2020-10-13	Male	57	3	Sputum	Colonization	8	7	0	0	0	0	1	0	1	0	1	1	0	1	0	0	1
SK001	SK	MICU	2019-03-02	Male	57	31	Sputum	Pneumonia	16	7	0	0	0	0	0	0	0	0	0	1	0	1	0	0	0
SK002	SK	MICU	2019-04-08	Female	95	7	Sputum	Pneumonia	16	5	1	0	1	1	0	0	1	1	0	1	0	1	0	0	0
SK005	SK	MICU	2019-05-15	Male	19	9	Sputum	Pneumonia	15	12	1	0	1	1	0	0	1	0	1	1	0	1	0	0	0
SK009	SK	MICU	2019-06-16	Female	24	7	Sputum	Colonization	16	7	0	0	1	1	0	0	1	0	0	1	0	1	0	0	0
SK011	SK	MICU	2019-07-07	Male	45	12	Pus	Colonization	16	3	1	1	1	0	0	0	1	0	0	1	1	1	0	0	0
SK014	SK	MICU	2019-08-03	Male	55	24	Sputum	Pneumonia	16	7	1	0	0	0	0	1	1	0	1	1	0	1	0	1	0
SK015	SK	MICU	2019-10-10	Male	55	25	Sputum	Pneumonia	16	6	0	0	1	0	0	0	0	0	0	0	0	1	1	0	0
SK016	SK	SICU	2019-11-22	Male	55	26	Sputum	Colonization	16	7	0	0	0	0	1	0	1	0	0	0	0	0	0	0	0
SK022	SK	MICU	2019-12-03	Female	75	28	Sputum	Colonization	16	7	1	0	0	0	0	0	1	0	0	0	0	0	0	0	0
SK025	SK	MICU	2020-02-07	Male	54	24	Urine	Urinary tract infection	16	7	1	0	0	0	0	0	1	1	1	1	0	0	0	0	1
SK028	SK	MICU	2020-03-03	Female	52	23	Blood	Bloodstream infection	16	15	1	0	0	0	0	0	1	0	0	1	0	1	0	0	1
SK031	SK	SICU	2020-08-04	Female	55	25	Sputum	Colonization	16	10	0	1	1	0	0	0	1	0	0	1	0	0	0	0	1
SK032	SK	MICU	2020-05-09	Female	19	24	Sputum	Pneumonia	12	7	0	0	1	0	0	0	1	0	0	1	0	1	0	1	1
SK033	SK	MICU	2020-11-06	Male	24	23	Sputum	Pneumonia	9	7	1	0	1	1	0	0	0	0	0	1	0	1	0	0	0
SK034	SK	MICU	2020-10-23	Female	44	22	Sputum	Pneumonia	10	4	1	0	0	1	0	0	1	1	1	1	1	0	0	0	0
SK035	SK	MICU	2020-12-24	Female	44	9	Sputum	Colonization	9	2	0	0	0	1	0	0	0	0	0	1	0	0	0	0	0
SK037	SK	MICU	2019-08-05	Male	46	26	Urine	Colonization	16	9	0	1	0	0	1	0	0	0	0	1	0	0	1	0	1
SK038	SK	MICU	2019-08-06	Male	66	27	Pleural effusion	Pleural effusion	13	5	1	0	1	0	0	0	0	0	0	1	0	1	0	0	0
SK039	SK	SICU	2019-08-07	Male	24	28	Sputum	Pneumonia	16	5	1	0	1	0	0	1	1	0	1	1	0	0	0	0	0
SK040	SK	MICU	2019-09-06	Male	44	29	Sputum	Colonization	11	7	0	0	1	0	0	0	1	0	1	0	0	1	0	1	0
SK041	SK	MICU	2019-12-21	Female	66	20	Sputum	Colonization	16	4	1	0	1	0	0	0	0	0	1	1	0	1	0	0	1
SK042	SK	MICU	2019-04-30	Male	66	22	Sputum	Colonization	16	20	1	0	0	0	0	0	1	0	1	1	0	0	0	0	0
SK043	SK	MICU	2019-06-03	Male	96	26	Sputum	Colonization	13	5	1	0	0	0	0	0	0	1	1	1	0	0	0	0	1
SK044	SK	MICU	2020-12-25	Male	19	29	Sputum	Pneumonia	16	7	0	1	0	0	1	0	0	0	1	1	0	0	0	0	0
SK045	SK	MICU	2020-05-03	Male	22	26	Urine	Urinary tract infection	10	10	0	0	0	1	0	0	1	0	1	1	0	0	0	0	1
SK049	SK	MICU	2020-05-04	Female	24	25	Sputum	Pneumonia	9	7	0	0	0	1	0	0	1	0	0	1	1	0	0	0	1
SK050	SK	SICU	2020-05-05	Female	9	28	Sputum	Pneumonia	16	15	0	0	0	1	0	0	1	0	0	1	0	1	0	0	1
SK053	SK	MICU	2020-05-06	Female	11	22	Sputum	Pneumonia	9	7	1	0	0	1	0	0	1	0	1	1	0	1	1	0	0
SK054	SK	MICU	2020-05-06	Male	66	23	Blood	Bloodstream infection	8	3	1	0	0	0	0	0	0	0	1	1	0	1	0	0	0
SK055	SK	MICU	2020-05-06	Female	66	23	Sputum	Colonization	16	6	0	0	0	0	0	1	0	0	0	0	0	0	0	1	0
SK056	SK	MICU	2020-05-06	Male	42	22	Sputum	Pneumonia	8	8	1	0	0	0	1	1	1	0	0	1	0	0	0	0	0
SK057	SK	MICU	2020-11-08	Male	42	8	Sputum	Colonization	16	7	0	0	1	0	1	0	1	1	1	1	0	1	0	0	0
SK058	SK	MICU	2020-09-09	Female	46	9	Sputum	Pneumonia	16	2	1	0	0	0	0	0	1	0	0	1	0	1	1	0	0
SK059	SK	MICU	2019-09-16	Female	66	7	Sputum	Pneumonia	16	3	1	0	0	0	0	0	1	0	0	1	0	1	0	0	0
SK061	SK	MICU	2019-08-19	Female	66	8	Sputum	Pneumonia	7	13	1	0	0	0	1	0	1	0	0	1	0	1	0	0	0
SK062	SK	MICU	2019-12-09	Male	66	22	Sputum	Pneumonia	16	6	0	0	0	0	0	0	0	0	1	1	0	1	0	0	1
SK063	SK	MICU	2019-06-15	Female	64	23	Sputum	Pneumonia	16	7	0	0	0	0	1	0	1	0	1	1	0	0	0	0	0
SK067	SK	MICU	2020-06-12	Male	24	8	Blood	Bloodstream infection	16	8	1	0	0	1	0	0	1	0	0	1	0	1	1	0	0
SK068	SK	ICU	2020-08-15	Female	75	45	Sputum	Colonization	14	2	0	0	1	0	1	0	1	0	1	0	1	1	0	0	0
SK069	SK	MICU	2019-06-13	Male	44	11	Sputum	Colonization	16	10	1	1	1	1	0	0	1	0	1	0	0	1	0	0	0
SK075	SK	MICU	2020-10-11	Female	44	10	Sputum	Colonization	16	3	0	0	0	0	0	0	1	0	1	1	0	0	0	0	0
SK078	SK	MICU	2020-01-03	Male	12	11	Sputum	Colonization	15	8	1	0	0	0	0	0	1	0	1	1	0	0	0	0	0
SK079	SK	MICU	2020-01-30	Female	68	12	Sputum	Pneumonia	16	1	1	1	0	0	0	0	1	0	1	1	0	0	0	0	0
ST001	ST	MICU	2019-03-01	Male	44	7	Sputum	Pneumonia	12	7	1	1	0	0	0	0	0	0	1	1	0	0	1	1	1
ST002	ST	ICU	2020-07-03	Male	59	12	Sputum	Pneumonia	16	4	0	1	0	1	0	0	0	0	0	1	0	1	0	0	1
ST009	ST	MICU	2019-04-04	Female	44	6	Sputum	Pneumonia	9	19	1	1	0	0	0	1	0	0	1	1	1	1	0	1	0
ST010	ST	SICU	2019-09-04	Female	46	9	Sputum	Colonization	16	7	1	0	0	1	0	1	0	0	1	1	0	0	0	1	0
ST011	ST	ICU	2020-08-15	Male	72	9	Sputum	Pneumonia	14	7	0	0	0	0	0	0	0	1	1	1	0	0	0	0	0
ST024	ST	MICU	2020-02-18	Female	46	7	Sputum	Pneumonia	16	5	1	1	0	0	0	0	1	0	1	1	0	0	0	0	0
ST027	ST	ICU	2020-09-12	Male	50	7	Sputum	Pneumonia	16	7	1	0	0	0	0	1	0	0	1	1	0	1	0	0	1
ST032	ST	MICU	2019-12-01	Male	94	15	Urine	Urinary tract infection	16	3	0	0	0	1	1	0	1	0	1	1	0	0	0	1	0
ST034	ST	MICU	2020-06-13	Female	19	18	Sputum	Pneumonia	9	7	0	0	1	0	0	0	0	0	1	0	0	0	0	1	0
ST035	ST	MICU	2020-05-14	Female	52	11	Sputum	Pneumonia	16	7	0	0	1	0	0	1	1	1	1	1	0	0	0	1	0
TR005	TR	MICU	2019-01-06	Male	55	11	Urine	Urinary tract infection	11	2	1	0	1	0	0	0	1	0	1	1	0	0	0	1	0
TR010	TR	MICU	2019-01-06	Male	55	12	Urine	Urinary tract infection	15	6	1	1	1	0	0	0	1	0	0	1	0	0	1	1	0
TR011	TR	SICU	2019-01-06	Male	55	6	Blood	Bloodstream infection	13	7	0	1	1	0	0	0	0	0	0	1	0	0	0	1	0
TR014	TR	SICU	2019-01-06	Male	56	7	Blood	Bloodstream infection	16	7	0	1	0	0	0	0	0	0	0	1	0	1	0	1	0
TR015	TR	SICU	2019-01-06	Male	78	8	Blood	Bloodstream infection	8	9	1	0	0	0	0	0	0	0	0	1	1	1	0	1	1
TR019	TR	SICU	2019-02-03	Female	10	9	Blood	Bloodstream infection	16	7	0	1	0	0	0	1	1	0	0	1	0	1	0	0	0
TR020	TR	MICU	2019-02-25	Male	12	10	Sputum	Pneumonia	16	10	0	1	0	0	1	0	1	0	1	1	0	0	0	0	0
TR022	TR	MICU	2019-02-27	Female	57	11	Sputum	Pneumonia	15	7	0	1	0	0	0	0	1	1	0	1	0	0	0	0	0
TR023	TR	MICU	2019-03-03	Male	67	11	Pus	Colonization	16	7	1	0	0	1	0	0	0	0	1	0	0	1	0	1	0
TR025	TR	MICU	2019-03-12	Male	96	12	Sputum	Colonization	16	7	0	1	0	0	0	0	1	0	1	0	0	1	0	1	0
TR026	TR	MICU	2019-03-12	Female	19	15	Pus	Colonization	20	10	0	1	0	1	0	0	0	0	0	0	0	1	0	1	0
TR028	TR	MICU	2019-03-12	Male	22	9	Sputum	Pneumonia	12	19	1	1	0	0	0	0	0	1	0	0	0	0	1	1	0
TR029	TR	MICU	2019-03-12	Female	25	8	Pus	Skin/soft tissue infection	21	7	1	0	1	1	0	0	1	0	0	0	0	1	0	0	0
TR032	TR	MICU	2019-03-12	Male	55	7	Sputum	Colonization	11	15	1	0	0	0	0	0	1	0	0	1	0	1	0	0	1
TR033	TR	MICU	2019-04-30	Male	56	6	Pleural effusion	Pleural effusion	16	7	1	0	0	0	0	0	1	0	0	1	1	0	0	1	0
TR035	TR	SICU	2019-04-30	Male	66	5	Sputum	Colonization	16	7	0	0	0	0	0	0	1	1	1	1	0	1	0	1	0
TR036	TR	SICU	2019-04-30	Female	76	2	Pus	Skin/soft tissue infection	16	7	0	0	0	1	1	1	0	0	1	1	0	1	0	0	0
TR037	TR	MICU	2019-04-30	Female	52	21	Pus	Skin/soft tissue infection	9	7	0	1	0	0	0	0	0	0	1	1	0	0	0	0	0
TR038	TR	MICU	2019-05-09	Male	52	7	Sputum	Colonization	16	15	0	1	0	0	0	0	0	0	0	1	0	1	0	0	0
TR039	TR	MICU	2019-05-18	Female	55	9	Sputum	Colonization	10	6	1	0	0	0	0	0	0	1	0	1	0	1	0	1	0
TR040	TR	SICU	2019-06-06	Male	67	7	Pus	Skin/soft tissue infection	20	7	0	0	0	0	0	0	1	0	1	1	0	0	0	1	0
TR041	TR	SICU	2019-06-08	Female	10	12	Sputum	Colonization	16	3	0	0	0	0	0	0	1	0	1	1	0	1	1	0	0
TR042	TR	MICU	2019-06-22	Female	75	11	Sputum	Pneumonia	16	7	1	0	1	0	0	0	1	0	1	0	0	1	0	0	0
TR043	TR	MICU	2019-06-22	Female	75	10	Sputum	Pneumonia	16	3	1	0	0	0	0	0	1	0	1	0	1	0	0	1	1
TR045	TR	MICU	2019-06-22	Male	9	11	Pus	Skin/soft tissue infection	16	10	1	0	0	0	0	0	0	0	1	0	0	1	0	1	0
TR047	TR	MICU	2019-06-22	Male	25	12	Sputum	Pneumonia	13	2	1	1	0	0	1	0	0	0	1	1	0	0	0	1	0
TR048	TR	MICU	2019-07-09	Male	55	7	Pus	Colonization	16	13	0	1	0	0	0	0	0	0	1	1	0	0	0	0	0
TR049	TR	MICU	2019-08-08	Female	25	6	Sputum	Pneumonia	16	4	0	1	0	1	0	1	1	0	1	0	0	0	0	0	0
TR050	TR	MICU	2019-08-23	Female	10	9	Sputum	Pneumonia	14	8	0	0	0	0	0	0	1	0	1	0	0	0	0	0	0
TR053	TR	MICU	2019-09-01	Female	55	7	Sputum	Pneumonia	21	6	1	0	0	0	0	0	1	0	1	1	0	1	0	0	0
TR054	TR	MICU	2019-09-21	Male	13	14	Pus	Skin/soft tissue infection	16	7	0	0	0	0	0	0	0	0	0	1	0	0	0	1	0
TR058	TR	MICU	2019-09-21	Female	55	18	Sputum	Colonization	16	7	0	0	0	0	0	0	0	0	0	0	0	0	1	1	0
TR061	TR	MICU	2019-10-11	Female	56	11	Sputum	Pneumonia	16	9	0	1	0	0	0	0	0	1	1	0	0	1	0	0	0
TR062	TR	MICU	2019-10-19	Female	78	11	Sputum	Pneumonia	12	7	1	1	1	1	0	0	0	0	1	1	0	1	0	0	1
TR063	TR	MICU	2019-10-19	Male	25	12	Sputum	Colonization	9	0	0	1	0	0	0	0	1	0	0	1	0	0	0	1	0
TR065	TR	MICU	2019-10-19	Female	55	6	Pus	Skin/soft tissue infection	21	8	0	0	0	0	1	0	1	0	0	1	1	1	0	1	0
TR067	TR	MICU	2019-11-03	Female	57	7	Sputum	Pneumonia	22	0	0	0	0	0	0	0	1	0	1	0	0	1	0	1	0
TR068	TR	MICU	2019-12-05	Male	67	8	Pus	Skin/soft tissue infection	16	7	0	0	0	0	0	0	1	0	1	0	0	1	0	0	0
TR069	TR	MICU	2019-12-16	Female	96	9	Sputum	Pneumonia	14	7	1	0	0	0	0	1	1	0	1	1	0	1	0	0	0
TR070	TR	MICU	2019-12-16	Male	19	10	Blood	Bloodstream infection	14	4	0	0	0	0	0	0	1	0	1	1	0	0	0	0	0
TR071	TR	MICU	2019-12-16	Male	25	11	Urine	Colonization	1	7	0	0	0	0	0	0	0	0	0	1	0	0	1	1	0
TR074	TR	MICU	2019-12-16	Female	10	11	Urine	Urinary tract infection	12	1	0	0	1	1	0	0	1	0	1	0	0	0	0	1	0
TR082	TR	MICU	2019-12-16	Male	55	12	Urine	Urinary tract infection	16	8	0	1	0	0	0	0	1	0	1	0	0	1	0	1	0
TR084	TR	MICU	2020-01-15	Male	56	13	Urine	Colonization	2	9	1	1	0	0	0	0	1	0	1	1	0	1	0	1	0
TR085	TR	MICU	2020-01-26	Male	72	9	Urine	Urinary tract infection	13	5	0	0	0	0	0	0	1	0	1	0	0	1	0	1	1
TR086	TR	MICU	2020-02-03	Male	54	8	Urine	Colonization	16	4	0	0	0	0	1	0	1	0	0	1	0	1	0	0	0
TR087	TR	MICU	2020-02-16	Male	52	7	Blood	Bloodstream infection	16	7	0	0	0	0	0	0	1	1	0	1	1	0	0	0	1
TR088	TR	MICU	2020-02-16	Male	55	6	Blood	Bloodstream infection	8	10	0	1	0	0	0	0	0	0	0	1	0	1	0	1	1
TR090	TR	MICU	2020-02-16	Male	19	4	Blood	Bloodstream infection	16	7	1	1	0	1	0	1	1	0	1	1	0	1	0	0	1
TR096	TR	MICU	2020-02-16	Male	24	2	Blood	Bloodstream infection	15	2	0	1	0	0	0	0	1	0	0	1	0	1	0	0	0
TR098	TR	MICU	2020-02-16	Male	44	21	Sputum	Colonization	16	7	0	0	0	1	0	0	1	0	0	1	0	0	0	0	1
TR104	TR	MICU	2020-03-03	Female	44	23	Sputum	Pneumonia	16	12	0	0	0	0	0	0	1	0	0	1	0	0	0	1	0
TR106	TR	MICU	2020-03-07	Male	10	25	Sputum	Pneumonia	15	7	1	1	1	1	0	0	0	0	1	1	0	0	1	1	0
TR107	TR	MICU	2020-04-10	Female	66	12	Sputum	Colonization	16	7	0	1	0	0	0	0	1	0	1	1	0	1	0	1	0
TR108	TR	MICU	2020-04-11	Male	24	18	Pus	Colonization	8	2	0	1	1	0	0	0	0	0	1	1	0	1	0	1	0
TR111	TR	MICU	2020-04-12	Male	44	9	Sputum	Colonization	16	10	0	1	1	0	1	0	1	0	0	0	0	1	0	1	0
TR113	TR	MICU	2020-04-12	Female	9	8	Blood	Bloodstream infection	16	1	1	1	1	0	0	0	1	1	0	0	0	1	0	1	0
TR115	TR	MICU	2020-04-12	Female	66	11	Sputum	Pneumonia	16	7	0	1	1	0	0	0	0	0	1	0	0	1	0	0	0
TR118	TR	MICU	2020-04-12	Male	8	15	Sputum	Pneumonia	12	5	0	1	1	0	0	0	0	0	0	0	0	1	0	0	1
TR120	TR	MICU	2020-04-20	Female	19	14	Sputum	Pneumonia	21	7	1	1	0	1	0	1	0	0	0	0	0	1	0	0	1
TR123	TR	MICU	2020-05-18	Male	22	13	Sputum	Pneumonia	16	13	0	1	0	0	1	0	1	0	1	1	0	1	0	0	1
TR124	TR	MICU	2020-05-20	Female	24	12	Pus	Skin/soft tissue infection	22	9	0	0	1	0	0	0	1	0	1	1	1	0	0	0	1
TR125	TR	ICU	2020-06-09	Male	19	13	Sputum	Colonization	16	6	1	0	0	1	0	1	0	0	1	0	0	1	0	0	1
TR127	TR	ICU	2020-06-17	Female	36	10	Sputum	Pneumonia	16	9	0	1	0	0	0	0	1	0	1	1	0	1	0	0	1
TR128	TR	ICU	2020-06-17	Male	78	14	Sputum	Colonization	8	4	0	1	1	0	1	0	1	0	1	1	0	0	0	1	0
TR130	TR	ICU	2020-06-17	Male	53	15	Sputum	Pneumonia	12	6	1	1	1	0	0	0	0	0	0	1	0	1	0	0	1
TR131	TR	ICU	2020-06-17	Male	56	12	Pus	Skin/soft tissue infection	19	19	0	1	0	0	0	0	0	1	1	1	1	1	0	1	0
TR134	TR	ICU	2020-06-17	Male	44	14	Blood	Bloodstream infection	16	7	0	0	0	1	0	1	1	0	1	0	0	1	0	1	1
TR135	TR	ICU	2020-07-15	Female	69	52	Pus	Skin/soft tissue infection	16	3	0	0	0	0	0	0	0	0	1	0	0	0	0	0	0
TR138	TR	ICU	2020-08-22	Male	78	23	Sputum	Pneumonia	9	7	0	0	1	0	0	0	0	0	0	0	0	1	1	0	0
TR139	TR	ICU	2020-09-19	Female	56	21	Blood	Bloodstream infection	16	10	1	0	1	0	1	0	1	0	1	1	0	1	0	0	1
TR141	TR	ICU	2020-10-10	Male	45	24	Blood	Bloodstream infection	8	8	1	1	0	0	1	0	0	1	1	1	0	1	0	0	0
TR142	TR	ICU	2020-10-22	Male	22	11	Sputum	Pneumonia	16	8	0	0	1	0	0	1	0	0	1	1	0	1	0	0	0
TR143	TR	ICU	2020-12-11	Male	12	10	Sputum	Pneumonia	18	6	0	0	0	0	0	0	0	0	1	1	0	0	0	1	0
TR144	TR	ICU	2020-12-10	Female	56	18	Pus	Skin/soft tissue infection	16	7	0	0	0	0	0	0	0	0	1	0	0	1	0	1	1
TR145	TR	ICU	2020-11-13	Male	44	14	Sputum	Colonization	16	1	1	1	0	0	0	0	1	0	1	1	0	1	0	1	0
TR148	TR	ICU	2020-11-25	Male	23	17	Blood	Bloodstream infection	16	3	1	0	0	0	0	0	1	1	0	0	0	1	0	0	1
TR149	TR	ICU	2020-12-30	Male	28	20	Sputum	Pneumonia	8	10	1	0	1	0	1	0	0	0	1	0	0	1	0	0	1
YL001	YL	ICU	2019-08-06	Male	32	5	Blood	Bloodstream infection	16	20	0	0	0	0	0	0	0	0	1	1	0	1	0	1	0
YL005	YL	MICU	2019-04-07	Female	89	21	Blood	Bloodstream infection	16	9	0	1	1	0	1	0	1	0	1	1	0	0	0	0	0
YL006	YL	MICU	2019-05-08	Male	45	30	Blood	Bloodstream infection	8	7	0	0	1	0	0	0	0	0	0	1	0	1	1	0	0
YL007	YL	ICU	2019-09-10	Female	80	11	Blood	Bloodstream infection	16	4	0	0	1	0	1	0	0	0	1	1	0	1	0	0	1

## Sheet: Table S2
Table S2. Antimicrobial susceptibility patterns in all CRAB clinical isolates.
Isolate Code	Antimicrobial Susceptibility												Notes
	IMP	MEM	CAZ	CEP/SUL	AMK	GEN	CIP	LVX	COL	TMP/SMX	TIG		S: susceptible
PA025	R	R	R	R	R	R	R	R	S	R	S		R: resistant
PA029	R	R	R	R	R	R	R	R	S	R	S
PA030	R	R	R	R	R	R	R	R	S	R	S
PA032	R	R	R	R	R	R	R	R	S	R	S
PA033	R	R	R	R	R	R	R	R	S	R	S
PA036	R	R	R	R	R	R	R	R	S	R	S
PA037	R	R	R	R	R	R	R	R	S	R	S
PSU043	R	R	R	S	R	R	R	R	S	R	S
PSU044	R	R	R	R	R	R	R	R	S	R	S
PSU048	R	R	R	R	R	R	R	R	S	R	S
PSU051	R	R	R	R	R	R	R	R	R	R	S
PSU052	R	R	R	R	R	R	R	R	S	R	R
PSU054	R	R	S	R	R	R	R	R	S	R	S
PSU056	R	R	R	R	R	R	R	R	S	R	S
PSU066	R	R	R	R	R	R	R	R	S	R	S
PSU067	R	R	R	R	R	R	R	R	S	S	S
PSU068	R	R	R	R	R	R	R	R	S	R	S
PSU072	R	R	R	R	R	R	R	R	S	R	S
PSU073	R	R	R	R	S	R	R	R	S	R	S
PSU075	S	R	R	R	R	R	R	R	S	R	S
PSU078	R	S	R	R	R	R	R	R	S	R	S
PSU079	R	R	R	R	R	R	R	R	S	R	S
PSU080	R	R	R	R	R	R	R	R	S	R	R
PSU081	R	R	R	R	R	R	R	R	S	R	S
PSU082	R	R	R	S	R	R	R	R	S	R	S
PSU083	R	R	R	R	R	S	S	R	S	R	S
PSU084	R	R	R	R	R	R	R	S	R	S	S
PSU087	R	R	R	R	R	R	R	R	S	R	S
PSU088	R	R	R	R	R	R	R	R	S	R	R
PSU089	R	R	R	R	R	R	R	R	S	R	R
PSU091	R	R	R	R	R	R	R	R	S	R	S
PSU092	R	R	R	R	R	R	R	R	S	R	R
PSU099	R	R	R	R	R	R	R	R	S	R	R
PSU100	R	R	S	R	R	R	R	R	S	R	S
PSU102	R	R	R	S	R	R	R	R	S	R	S
PSU103	R	R	R	S	R	R	R	R	S	R	S
PSU104	R	R	R	R	R	R	R	R	S	R	S
PSU105	R	R	R	R	R	R	R	R	R	R	S
PSU107	S	R	R	R	R	R	R	R	S	S	S
PSU108	R	S	R	R	R	R	R	R	S	R	R
PSU109	R	R	R	S	R	R	R	R	S	R	R
PSU110	R	R	R	R	R	R	R	R	S	R	R
PSU111	R	R	R	R	R	R	R	R	S	R	S
PSU114	R	R	R	R	S	R	R	R	S	R	S
PSU116	R	R	R	R	R	R	R	R	S	R	S
PSU119	R	R	R	R	R	R	R	R	S	R	S
PSU120	R	R	R	R	R	R	R	R	S	R	S
PSU121	R	R	R	R	R	R	R	R	S	R	S
PSU122	R	R	R	S	R	R	R	R	S	R	S
PSU125	S	R	R	R	R	R	R	R	R	R	R
PSU127	R	R	R	R	R	R	S	R	S	R	R
PSU128	R	R	R	R	R	R	R	R	S	S	R
PSU129	R	R	R	R	R	R	R	R	S	R	S
PSU130	R	R	R	R	R	R	R	R	S	R	S
PSU131	R	R	R	S	R	R	R	R	S	R	S
PSU133	R	R	R	R	R	R	R	R	S	R	S
PSU137	R	R	R	R	R	R	R	R	S	R	S
PSU139	R	R	R	R	R	R	R	R	S	R	S
PSU141	R	R	R	R	R	R	R	R	S	R	S
PSU142	S	R	R	R	R	R	R	R	S	R	S
PSU143	R	R	R	R	R	S	R	R	R	R	S
PSU198	R	R	S	S	R	R	R	R	S	R	S
PSU199	R	R	R	R	R	R	R	R	S	R	S
PSU201	R	R	R	R	R	R	R	S	S	S	S
PSU206	R	S	R	R	R	R	R	R	S	R	S
PSU207	R	R	R	R	R	R	R	R	S	R	S
PSU208	R	R	R	R	R	R	R	R	S	R	R
PSU210	R	R	R	R	R	R	R	R	S	R	S
PSU211	R	R	R	R	S	R	R	R	S	R	S
PSU213	R	R	R	R	R	R	R	R	S	R	S
PSU214	R	R	R	R	R	R	R	R	R	R	S
PSU217	R	R	R	S	R	R	R	R	S	R	S
PSU218	S	R	R	R	R	R	R	R	S	R	S
PSU221	R	R	R	R	R	R	R	R	S	S	S
PSU223	R	R	R	R	R	S	R	R	S	R	S
PSU224	R	R	R	R	R	S	R	R	S	R	S
PSU228	R	R	R	R	R	R	S	R	S	R	S
PSU229	R	R	R	R	R	R	R	R	S	R	S
PSU230	R	R	R	R	R	R	R	R	S	R	S
PSU232	R	R	R	R	R	R	R	R	S	R	S
PSU234	R	R	R	S	R	R	R	R	S	R	S
PSU235	R	R	R	R	R	R	R	R	S	S	R
PSU236	R	R	R	R	R	R	R	R	S	R	R
PSU237	R	R	R	R	R	R	R	R	S	R	R
PSU245	R	R	R	R	R	R	R	R	R	R	S
PSU247	R	R	R	R	R	R	R	R	S	R	S
PSU248	R	R	R	R	S	R	R	R	S	R	S
PSU249	R	R	R	S	R	R	R	R	S	R	S
PSU250	R	R	R	R	R	R	R	R	S	R	S
PSU251	R	S	R	R	R	R	R	R	S	R	S
PSU253	R	R	R	R	R	R	R	R	S	R	S
PSU255	S	R	R	R	R	R	R	R	S	R	S
PSU258	R	R	R	S	R	R	R	R	S	R	S
PSU259	R	R	S	R	R	R	R	R	S	S	S
PSU262	R	R	R	R	R	R	R	R	S	R	S
PSU264	R	R	R	R	R	R	R	R	S	R	R
PSU266	R	R	R	R	R	R	R	R	R	R	R
PSU268	R	R	R	R	R	R	R	R	S	R	S
PSU270	R	R	R	R	R	R	R	S	S	R	S
PSU271	R	R	R	R	R	R	R	R	S	R	S
PSU272	R	R	R	S	R	R	R	R	S	R	S
PSU273	R	R	R	R	R	R	R	R	S	R	S
PSU274	R	R	R	R	R	R	R	R	S	R	S
PSU282	R	R	R	R	R	R	R	R	S	S	S
PSU283	R	R	R	R	R	R	R	R	S	R	S
PSU285	R	R	R	R	R	R	R	R	S	R	S
PT003	R	R	R	R	R	R	R	R	S	R	R
PT004	R	R	R	R	R	R	R	R	S	R	S
PT005	R	S	R	R	R	R	R	R	S	R	S
PT006	R	R	R	S	R	R	R	R	S	R	S
PT007	R	R	R	R	R	R	R	R	R	R	S
PT008	R	R	R	R	R	R	R	R	S	R	S
PT009	R	R	R	R	R	S	R	R	S	R	S
PT010	R	R	R	R	R	R	R	R	S	S	S
PT011	R	R	R	R	R	R	R	R	S	R	S
PT012	R	R	R	S	R	R	R	R	S	R	S
PT013	R	R	R	R	R	R	R	R	S	R	S
PT015	S	R	R	R	R	R	S	R	S	R	S
PT018	R	R	R	R	R	R	R	R	S	S	R
PT020	R	R	R	R	R	R	R	R	S	R	S
PT021	R	R	R	S	R	R	R	R	S	R	S
PT022	R	R	R	S	R	R	R	R	S	S	S
PT023	R	R	R	R	R	R	R	R	R	R	S
PT027	R	R	R	S	R	R	R	R	S	R	S
PT028	R	R	R	R	R	R	R	R	S	S	S
PT029	R	R	R	R	R	R	R	R	S	R	S
PT030	R	R	R	R	R	R	R	R	S	R	S
PT031	R	R	R	R	R	R	R	R	S	R	S
PT034	R	R	R	R	R	R	R	R	S	R	S
PT035	R	R	R	R	S	R	R	R	S	R	S
PT036	R	R	R	R	R	R	R	R	S	R	S
PT037	R	R	R	R	R	R	R	R	S	R	R
PT038	R	R	R	R	R	R	R	R	S	R	S
PT039	R	R	R	R	R	R	R	R	S	S	S
PT040	R	S	R	R	R	R	R	R	S	R	S
PT041	R	R	R	R	R	R	R	S	S	R	S
PT043	R	R	R	R	R	R	R	R	R	R	S
PT044	R	R	R	S	R	R	R	R	S	R	S
PT046	R	R	R	R	R	R	R	R	S	R	S
PT047	R	R	R	R	R	R	R	R	S	R	S
PT049	R	R	R	R	R	R	R	R	S	R	S
PT050	R	R	R	R	R	R	R	R	S	R	R
PT052	R	R	S	R	R	R	R	R	S	S	S
PT054	R	R	R	R	R	R	R	R	S	R	S
PT058	R	R	R	R	R	R	R	R	S	R	S
PT060	R	R	R	S	R	S	R	R	S	R	S
PT061	R	R	R	R	R	R	R	R	S	R	S
PT062	R	R	R	R	R	R	R	R	S	R	S
PT063	R	R	R	R	R	R	R	R	S	R	S
PT064	R	R	R	R	R	R	R	R	S	S	S
PT066	R	R	R	R	R	R	R	R	S	R	S
PT069	R	R	R	R	R	R	R	R	S	R	S
PT071	R	R	R	R	R	R	R	R	S	R	R
PT072	R	S	R	S	R	R	R	R	S	R	S
PT073	R	R	R	R	R	R	R	R	S	R	S
PT074	R	R	R	R	R	R	R	R	S	R	S
PT076	R	R	R	R	R	R	R	R	S	R	S
PT078	R	R	R	R	S	R	R	R	S	S	S
PT080	S	R	R	R	R	R	R	R	S	R	S
SK001	R	R	R	R	R	R	R	R	S	R	S
SK002	R	R	R	R	R	R	R	R	R	R	S
SK005	R	R	R	R	R	R	R	R	S	R	S
SK009	R	R	R	S	R	R	R	R	S	R	R
SK011	R	R	R	R	R	R	R	R	S	R	S
SK014	R	R	R	R	R	R	R	R	S	R	S
SK015	R	R	R	R	R	R	R	R	S	R	S
SK016	R	R	R	R	R	R	R	R	S	S	S
SK022	R	R	R	R	R	R	S	R	S	R	S
SK025	R	R	R	R	R	R	R	R	S	R	S
SK028	R	R	R	R	R	R	R	R	S	R	S
SK031	R	R	S	R	R	R	R	R	S	S	S
SK032	R	S	R	S	R	R	R	R	S	R	S
SK033	R	R	R	R	R	R	R	R	S	R	S
SK034	R	R	R	R	R	R	R	R	S	R	S
SK035	R	R	R	R	R	R	R	R	S	R	S
SK037	R	R	R	R	R	R	R	R	S	R	S
SK038	R	R	R	R	R	R	R	R	S	R	S
SK039	R	R	R	R	R	S	R	R	S	R	S
SK040	R	R	R	R	R	R	R	R	S	R	S
SK041	R	R	R	R	R	R	R	R	S	R	S
SK042	R	R	R	R	R	R	R	R	S	R	S
SK043	R	R	R	R	S	R	R	R	R	S	S
SK044	R	R	R	R	R	R	R	R	S	S	S
SK045	R	R	R	R	R	R	R	R	S	R	S
SK049	R	R	R	S	R	R	R	R	S	R	S
SK050	R	R	R	R	R	R	R	R	S	R	S
SK053	R	R	R	R	R	R	R	R	S	R	S
SK054	R	R	R	R	R	R	R	R	S	R	S
SK055	R	R	R	R	R	R	R	R	S	R	R
SK056	R	R	R	R	R	R	R	R	S	R	S
SK057	R	R	R	R	R	R	R	R	S	S	S
SK058	R	R	R	R	R	R	R	R	S	S	S
SK059	R	R	R	S	R	R	R	R	S	S	S
SK061	R	R	R	R	R	R	R	S	S	R	S
SK062	R	R	R	R	R	R	R	R	S	S	S
SK063	R	R	R	R	R	R	R	R	S	R	S
SK067	R	R	R	R	R	R	R	R	S	R	S
SK068	R	R	R	R	R	R	R	R	S	R	S
SK069	R	R	R	R	R	R	R	R	S	R	S
SK075	R	R	R	R	R	R	R	R	S	R	S
SK078	R	R	R	S	R	R	R	R	R	R	S
SK079	R	R	R	R	R	R	R	R	S	S	S
ST001	R	R	R	R	R	R	R	R	S	R	S
ST002	R	R	R	R	R	R	R	R	S	R	S
ST009	R	R	R	R	R	R	S	R	S	R	S
ST010	S	R	R	R	R	R	R	R	S	R	S
ST011	R	R	R	R	R	R	R	R	S	R	S
ST024	R	S	R	R	S	R	R	R	S	R	S
ST027	R	R	R	R	R	R	R	R	S	R	S
ST032	R	R	R	R	R	R	R	R	S	R	S
ST034	R	R	R	S	R	R	R	R	S	R	S
ST035	R	R	R	R	R	R	R	R	S	R	S
TR005	R	R	R	R	R	R	R	R	S	S	S
TR010	R	R	R	R	R	R	R	R	S	R	S
TR011	R	R	R	R	R	R	R	R	S	R	S
TR014	R	R	R	R	R	R	R	R	S	R	S
TR015	R	R	R	R	R	R	R	R	S	R	S
TR019	R	R	R	R	R	R	R	R	S	R	R
TR020	R	R	R	R	R	R	R	R	S	R	S
TR022	R	R	R	R	R	R	R	R	S	R	S
TR023	R	R	R	S	R	R	R	R	S	R	S
TR025	R	R	R	R	R	S	R	R	S	R	S
TR026	R	R	R	R	R	R	R	R	S	S	S
TR028	R	R	R	R	R	R	R	R	S	R	S
TR029	R	R	R	R	R	R	R	R	S	R	S
TR032	R	R	R	R	R	R	R	R	S	R	S
TR033	R	R	S	R	R	R	R	R	S	R	S
TR035	R	R	R	R	R	R	R	R	S	R	S
TR036	R	R	R	R	R	R	R	R	S	R	S
TR037	R	R	R	R	R	R	R	R	S	R	S
TR038	R	R	R	R	R	R	R	R	S	R	S
TR039	R	R	R	S	R	R	R	R	S	S	S
TR040	R	R	R	R	R	R	R	R	S	R	S
TR041	R	R	R	R	R	R	R	R	S	R	S
TR042	R	R	R	R	R	R	R	R	R	R	S
TR043	R	R	R	R	R	R	R	R	S	R	S
TR045	R	R	R	R	R	R	R	R	S	R	R
TR047	R	R	R	R	R	R	R	R	S	R	S
TR048	R	S	R	R	R	R	R	R	S	R	S
TR049	R	R	R	R	R	R	R	R	S	R	S
TR050	R	R	R	R	R	R	R	R	S	R	S
TR053	R	R	R	R	R	R	R	R	S	R	S
TR054	R	R	R	R	R	R	R	R	S	R	S
TR058	R	R	R	R	R	R	R	R	S	R	S
TR061	R	R	R	R	R	R	R	R	S	R	S
TR062	R	R	R	S	R	R	R	R	S	R	S
TR063	R	R	R	R	R	R	R	R	S	R	S
TR065	R	R	R	R	S	R	R	R	S	S	S
TR067	R	R	R	R	R	R	R	R	S	R	S
TR068	R	R	R	R	R	R	R	R	S	R	S
TR069	R	R	R	R	R	R	R	R	S	R	S
TR070	R	R	R	R	R	R	R	R	S	R	S
TR071	R	R	R	S	R	R	R	R	S	R	S
TR074	R	R	R	R	R	R	R	R	S	R	S
TR082	R	R	R	R	R	R	R	R	S	S	S
TR084	R	R	R	R	R	R	R	R	S	S	S
TR085	R	R	R	R	R	R	R	R	S	S	S
TR086	R	R	R	R	R	R	R	R	S	R	R
TR087	R	R	R	R	R	R	R	R	S	R	S
TR088	R	R	R	R	R	R	R	R	S	R	S
TR090	R	R	R	R	R	R	R	R	S	R	S
TR096	R	R	R	R	R	R	R	R	S	R	S
TR098	R	R	R	R	R	R	R	R	S	R	S
TR104	R	R	R	R	R	R	R	R	S	R	S
TR106	R	R	R	R	R	R	R	R	S	R	S
TR107	R	R	R	S	R	R	R	R	S	S	S
TR108	R	R	R	R	R	R	R	R	S	R	S
TR111	R	R	R	R	R	R	R	R	S	R	S
TR113	R	R	R	R	R	R	R	R	S	R	S
TR115	R	R	R	R	R	R	R	R	S	R	S
TR118	S	R	R	R	R	R	R	R	S	R	S
TR120	R	R	R	R	R	R	R	R	S	R	S
TR123	R	R	R	R	R	R	R	R	S	R	S
TR124	R	R	R	R	R	R	R	R	S	S	S
TR125	R	R	R	R	R	R	R	R	S	R	S
TR127	R	R	R	R	R	R	R	R	R	R	S
TR128	R	R	R	S	R	R	R	R	S	R	S
TR130	R	R	R	R	R	R	R	R	S	R	S
TR131	R	R	R	R	R	R	R	R	S	R	S
TR134	R	R	R	R	R	R	R	R	S	R	S
TR135	R	R	R	R	R	R	R	R	S	R	S
TR138	R	R	R	R	R	R	R	R	S	R	S
TR139	R	R	R	R	R	S	R	R	S	R	S
TR141	R	R	R	R	R	R	R	R	S	R	S
TR142	R	R	R	R	R	R	R	R	S	R	S
TR143	R	R	R	R	R	R	R	R	S	R	S
TR144	R	R	R	R	R	R	R	R	S	R	S
TR145	R	R	R	R	R	R	R	R	S	R	S
TR148	R	R	R	R	R	R	R	R	S	R	S
TR149	R	S	R	R	R	R	R	R	S	R	S
YL001	R	R	R	R	R	R	R	R	S	S	S
YL005	R	R	R	R	R	R	R	R	S	R	S
YL006	R	R	R	S	R	R	R	R	S	R	S
YL007	R	R	R	R	R	R	R	S	S	R	S

## Sheet: Table S3
Table S3. Genome quality reports and NCBI information of all CRAB clinical isolates.
Isolate Code	Genome Quality Reports										NCBI information
	No. of Contigs	Largest Contig	Total Length	GC (%)	N50	N90	Area Under the Nx Curve (auN)	L50	L90	No. of N's per 100 kbp	BioProject	Accession
PA025	68	741490	3903026	38.88	146142	41611	259008	7	26	2.51	PRJNA752484	JAIGYO000000000
PA029	30	990847	3915436	38.73	444207	68331	552612	3	9	9.81	PRJNA752484	JAIGYN000000000
PA030	69	272906	3895706	38.94	160477	43979	147920	10	28	22.26	PRJNA752484	JAIGYM000000000
PA032	110	211414	3918287	38.92	77797	19599	89834.7	17	52	24.5	PRJNA752484	JAIGYL000000000
PA033	79	342770	4143400	38.99	143923	46663	177787	9	26	27.83	PRJNA752484	JAIGYK000000000
PA036	77	272907	3995415	38.83	164326	39782	158751	10	28	19.32	PRJNA752484	JAIGYJ000000000
PA037	69	272906	3898881	38.93	164328	44082	159204	9	26	17.11	PRJNA752484	JAIGYI000000000
PSU043	39	468905	3935650	38.86	263811	62813	273176	6	14	14.28	PRJNA752484	JAIGYH000000000
PSU044	63	267002	3885244	38.93	157730	47981	151525	10	26	19.97	PRJNA752484	JAIGYG000000000
PSU048	69	389915	3840319	38.89	157057	41664	167266	9	28	7.29	PRJNA752484	JAIGYF000000000
PSU051	40	501301	3958489	38.83	257894	62739	248713	6	19	12.13	PRJNA752484	JAIGYE000000000
PSU052	43	419890	3993212	38.83	204938	62813	208612	7	20	14.57	PRJNA752484	JAIGYD000000000
PSU054	92	478113	4022855	38.91	145000	28747	187444	9	32	16.9	PRJNA752484	JAIGYC000000000
PSU056	55	447815	4279602	38.93	241591	50586	237033	7	21	13.13	PRJNA752484	JAIGYB000000000
PSU066	80	368840	4002967	38.87	181745	37107	190502	8	25	21.61	PRJNA752484	JAIGYA000000000
PSU067	67	272528	3892787	38.9	164359	45407	156414	9	27	24.97	PRJNA752484	JAIGXZ000000000
PSU068	93	254447	3988369	38.89	75556	26471	97988.9	15	49	16.87	PRJNA752484	JAIGXY000000000
PSU072	58	272528	3886197	38.91	156549	48355	153600	10	27	22.36	PRJNA752484	JAIGXX000000000
PSU073	114	350060	4278212	38.85	73126	23441	109601	16	54	15.78	PRJNA752484	JAIGXW000000000
PSU075	70	272894	3854886	38.95	124176	42602	137371	11	31	17.28	PRJNA752484	JAIGXV000000000
PSU078	112	196355	4025052	38.87	76310	21442	86325.1	18	53	21.59	PRJNA752484	JAIGXU000000000
PSU079	70	260540	3843167	39	122061	40316	132050	11	33	12.67	PRJNA752484	JAIGXT000000000
PSU080	68	458362	3839862	38.91	163010	37782	189325	8	28	5.1	PRJNA752484	JAIGXS000000000
PSU081	68	505727	3967575	38.86	146242	42568	196104	8	29	7.16	PRJNA752484	JAIGXR000000000
PSU082	68	309459	3793606	38.93	136130	42602	156991	9	26	17.34	PRJNA752484	JAIGXQ000000000
PSU083	67	302806	3844990	38.89	107336	43126	129325	12	32	12.22	PRJNA752484	JAIGXP000000000
PSU084	66	309459	3788503	38.93	131012	42756	156762	9	26	20.25	PRJNA752484	JAIGXO000000000
PSU087	33	1148982	3928478	38.71	444067	65592	631302	3	8	12.29	PRJNA752484	JAIGXN000000000
PSU088	71	500771	4010662	38.91	144957	41612	201802	8	28	14.51	PRJNA752484	JAIGXM000000000
PSU089	93	477611	4042890	38.92	144956	30291	187680	9	31	16.62	PRJNA752484	JAIGXL000000000
PSU091	73	505854	3969692	38.86	122684	41829	189956	9	31	7.28	PRJNA752484	JAIGXK000000000
PSU092	61	445214	3887235	38.99	147000	50608	201879	8	23	19.89	PRJNA752484	JAIGXJ000000000
PSU099	53	391270	4062766	38.96	162277	49364	183623	9	25	16.81	PRJNA752484	JAIGXI000000000
PSU100	75	458362	3791126	38.93	159331	37201	186793	8	29	12.56	PRJNA752484	JAIGXH000000000
PSU102	63	309459	3777937	38.92	153562	48147	157395	9	26	20.28	PRJNA752484	JAIGXG000000000
PSU103	82	292972	3941588	38.94	131011	41640	142028	11	30	19.36	PRJNA752484	JAIGXF000000000
PSU104	104	559378	3817751	38.98	105886	21044	164682	11	44	20.2	PRJNA752484	JAIGXE000000000
PSU105	64	292632	3888798	38.92	139622	42602	149222	10	28	12.34	PRJNA752484	JAIGXD000000000
PSU107	92	211414	3855436	38.91	80753	25210	95676.1	15	45	24.72	PRJNA752484	JAIGXC000000000
PSU108	90	261245	4259929	38.97	119397	39156	135134	12	36	20.26	PRJNA752484	JAIGXB000000000
PSU109	64	272528	3890252	38.9	162093	45407	158709	9	26	24.86	PRJNA752484	JAIGXA000000000
PSU110	94	211414	3869533	38.96	77548	21442	92732.5	16	47	20.03	PRJNA752484	JAIGWZ000000000
PSU111	69	309459	3792942	38.92	136130	42602	160210	9	26	20.38	PRJNA752484	JAIGWY000000000
PSU114	28	1148982	3933782	38.9	442983	159302	574542	3	8	12.2	PRJNA752484	JAIGWX000000000
PSU116	50	322963	3960378	38.83	135599	43680	168510	9	27	12.17	PRJNA752484	JAIGWW000000000
PSU119	71	309459	3793149	38.92	131012	41033	158120	9	27	20.35	PRJNA752484	JAIGWV000000000
PSU120	57	361203	3925468	38.93	162097	47980	170970	9	25	12.18	PRJNA752484	JAIGWU000000000
PSU121	73	292680	3897218	38.93	157690	39094	144063	10	32	14.34	PRJNA752484	JAIGWT000000000
PSU122	64	319918	3940314	38.95	205494	42832	181126	8	25	14.75	PRJNA752484	JAIGWS000000000
PSU125	29	1148982	3857875	38.81	444067	86641	614677	3	8	7.49	PRJNA752484	JAIGWR000000000
PSU127	91	211411	3911588	38.9	76942	25210	93629.4	16	49	29.43	PRJNA752484	JAIGWQ000000000
PSU128	168	237968	3925343	38.94	47873	16628	71760.2	22	75	14.65	PRJNA752484	JAIGWP000000000
PSU129	66	330809	4059842	39.03	147188	37541	170393	9	27	11.7	PRJNA752484	JAIGWO000000000
PSU130	93	211314	3870102	38.96	77796	21442	95468.5	15	46	19.92	PRJNA752484	JAIGWN000000000
PSU131	107	478113	4006112	38.98	139725	28712	160866	10	36	11.91	PRJNA752484	JAIGWM000000000
PSU133	70	279062	3822510	38.93	132007	34736	137686	11	32	12.64	PRJNA752484	JAIGWL000000000
PSU137	58	621630	3855718	38.8	188379	39474	259623	6	21	55.58	PRJNA752484	JAIGWK000000000
PSU139	33	781015	3934318	38.9	442983	75628	426648	4	11	9.71	PRJNA752484	JAIGWJ000000000
PSU141	90	211314	3909139	38.88	77548	26236	94879.2	16	47	27.12	PRJNA752484	JAIGWI000000000
PSU142	57	319918	3899452	38.94	223325	49969	188861	8	22	12.18	PRJNA752484	JAIGWH000000000
PSU143	72	293072	3916723	38.95	162450	38410	156000	9	28	21.96	PRJNA752484	JAIGWG000000000
PSU198	72	309459	3792352	38.92	131012	41684	150922	10	28	22.41	PRJNA1154797	JBGVXJ000000000
PSU199	104	477611	4008208	38.98	139725	28712	162830	10	34	7.11	PRJNA1154797	JBGVXK000000000
PSU201	22	1976584	3859616	38.81	1976584	158999	1.17422e+06	1	6	7.36	PRJNA1154797	JBGVXL000000000
PSU206	77	499905	3934922	38.88	139824	38503	179808	9	29	19.52	PRJNA1154797	JBGVXM000000000
PSU207	27	1149454	3858311	38.81	781015	158999	663021	2	7	7.36	PRJNA1154797	JBGVXN000000000
PSU208	80	313270	3946917	38.82	110141	33541	138580	10	36	14.7	PRJNA1154797	JBGVXO000000000
PSU210	68	409605	3863242	38.95	188860	41611	172452	8	27	7.43	PRJNA1154797	JBGVXP000000000
PSU211	67	260540	3774799	38.97	122061	40316	130909	11	32	20.58	PRJNA1154797	JBGVXQ000000000
PSU213	60	340121	3883083	38.97	145666	41456	167186	9	27	17.13	PRJNA1154797	JBGVXR000000000
PSU214	98	211311	3910315	38.9	73343	25210	86965.8	18	52	19.54	PRJNA1154797	JBGVXS000000000
PSU217	83	328595	3996727	38.78	109753	25768	126920	12	39	33.6	PRJNA1154797	JBGVXT000000000
PSU218	100	211311	3910487	38.89	73343	22365	82054.5	18	55	22.12	PRJNA1154797	JBGVXU000000000
PSU221	55	522642	3906148	38.97	173487	42423	212323	7	24	7.48	PRJNA1154797	JBGVXV000000000
PSU223	70	293221	3893754	38.92	168638	45704	165931	9	26	22.14	PRJNA1154797	JBGVXW000000000
PSU224	64	553028	4079528	38.94	218524	50608	213269	8	23	9.24	PRJNA1154797	JBGVXX000000000
PSU228	67	272528	3960588	38.8	157208	47983	150494	10	28	24.21	PRJNA1154797	JBGVXY000000000
PSU229	68	309459	3798995	38.93	131012	48323	164748	9	25	17.29	PRJNA1154797	JBGVXZ000000000
PSU230	74	292648	3785137	38.91	145709	32109	145478	10	30	12.73	PRJNA1154797	JBGVYA000000000
PSU232	68	491984	3800605	38.93	163966	38255	213847	7	26	12.55	PRJNA1154797	JBGVYB000000000
PSU234	108	477611	4005991	38.98	122706	28204	159596	10	36	9.49	PRJNA1154797	JBGVYC000000000
PSU235	166	312069	3802085	39.06	59385	13064	87029.7	18	68	10.13	PRJNA1154797	JBGVYD000000000
PSU236	92	211411	3911671	38.9	76942	25210	93594.1	16	49	26.66	PRJNA1154797	JBGVYE000000000
PSU237	104	477611	4009439	38.98	139825	28712	162710	10	34	16.81	PRJNA1154797	JBGVYF000000000
PSU245	40	585846	3945311	38.94	298738	78342	332378	5	13	12.12	PRJNA1154797	JBGVYG000000000
PSU247	100	305504	3913045	39.01	105060	23810	111912	13	45	9.86	PRJNA1154797	JBGVYH000000000
PSU248	94	211311	3912517	38.9	76783	25513	91143	17	49	22.06	PRJNA1154797	JBGVYI000000000
PSU249	99	211311	3947771	38.83	75983	25210	88950.7	17	52	24.47	PRJNA1154797	JBGVYJ000000000
PSU250	67	246415	3955644	38.87	110151	41455	126555	12	33	24.12	PRJNA1154797	JBGVYK000000000
PSU251	65	306485	3954464	38.86	110419	41455	136201	11	32	21.77	PRJNA1154797	JBGVYL000000000
PSU253	48	454947	4105027	38.75	187203	50566	205195	8	23	9.43	PRJNA1154797	JBGVYM000000000
PSU255	68	491352	3830236	38.91	164266	41610	198879	7	27	7.44	PRJNA1154797	JBGVYN000000000
PSU258	57	293095	3924647	38.93	139622	48145	152288	10	27	14.47	PRJNA1154797	JBGVYO000000000
PSU259	73	491352	3830965	38.92	159748	38255	210581	7	27	9.92	PRJNA1154797	JBGVYP000000000
PSU262	22	1946254	3904935	38.91	444056	159302	1.1318e+06	2	6	9.71	PRJNA1154797	JBGVYQ000000000
PSU264	97	211411	3911449	38.9	75983	21466	89260.6	17	52	24.54	PRJNA1154797	JBGVYR000000000
PSU266	107	305504	3908297	39.01	111106	24173	123773	12	42	7.39	PRJNA1154797	JBGVYS000000000
PSU268	69	428908	3916472	38.94	176156	41613	179017	9	26	12.31	PRJNA1154797	JBGVYT000000000
PSU270	85	355543	4028089	38.97	142133	34089	159519	9	32	21.52	PRJNA1154797	JBGVYU000000000
PSU271	95	211311	3871963	38.94	75983	25210	88897.6	17	51	24.9	PRJNA1154797	JBGVYV000000000
PSU272	66	260540	3774344	38.97	131012	40316	132962	10	32	17.86	PRJNA1154797	JBGVYW000000000
PSU273	72	505778	3933994	38.97	191094	49989	229362	7	21	17.08	PRJNA1154797	JBGVYX000000000
PSU274	85	254759	3948276	38.82	106679	31999	130521	11	38	14.69	PRJNA1154797	JBGVYY000000000
PSU282	66	389915	3841436	38.89	162153	41664	179686	8	27	7.39	PRJNA1154797	JBGVYZ000000000
PSU283	58	292602	3862522	38.94	138552	48145	151444	10	27	12.14	PRJNA1154797	JBGVZA000000000
PSU285	168	311322	3817795	39.17	59530	12440	83652.2	19	70	35.28	PRJNA1154797	JBGVZB000000000
PT003	114	328281	4316104	38.85	72743	23238	101639	17	57	15.48	PRJNA752484	JAIGWF000000000
PT004	75	371999	4274742	38.97	150360	48621	165377	10	30	25.03	PRJNA752484	JAIGWE000000000
PT005	63	429051	3885135	38.94	165839	42833	178879	8	26	14.75	PRJNA752484	JAIGWD000000000
PT006	35	1149454	3930890	38.9	442874	75628	539721	3	10	4.88	PRJNA752484	JAIGWC000000000
PT007	58	477570	3900840	38.82	196034	38394	192635	7	28	12.33	PRJNA752484	JAIGWB000000000
PT008	64	272528	3891443	38.89	162091	47266	155395	9	27	22.33	PRJNA752484	JAIGWA000000000
PT009	71	426292	3968259	38.84	146286	41612	181659	9	29	7.26	PRJNA752484	JAIGVZ000000000
PT010	46	425127	3929358	38.96	180561	62812	187766	9	22	46.52	PRJNA1154797	JBGVZC000000000
PT011	31	1149082	3858404	38.81	444067	159302	636391	3	7	15.06	PRJNA752484	JAIGVY000000000
PT012	59	427195	3933261	38.88	211627	42835	197652	8	25	14.64	PRJNA752484	JAIGVX000000000
PT013	72	296131	4021613	38.89	184875	41060	176817	9	24	69.62	PRJNA1154797	JBGVZD000000000
PT015	27	1093150	3858229	38.81	444067	159302	631373	3	7	12.44	PRJNA1154797	JBGVZE000000000
PT018	32	874960	3878544	38.92	442858	59369	498270	3	10	9.85	PRJNA752484	JAIGVW000000000
PT020	89	211414	3857049	38.96	78867	25397	96601.6	15	44	27.46	PRJNA752484	JAIGVV000000000
PT021	79	345205	4021906	38.89	157410	41060	173448	8	27	55.07	PRJNA1154797	JBGVZF000000000
PT022	73	426292	3968901	38.84	144956	41832	166931	10	29	4.84	PRJNA752484	JAIGVU000000000
PT023	47	494806	4018235	38.89	238513	62813	247792	7	17	14.38	PRJNA752484	JAIGVT000000000
PT027	75	272528	3866682	38.9	139762	42602	142615	10	31	27.23	PRJNA752484	JAIGVS000000000
PT028	29	1094368	3858211	38.81	444067	59370	610920	3	8	7.39	PRJNA752484	JAIGVR000000000
PT029	70	260540	3927125	38.93	110141	43801	130879	11	32	12.38	PRJNA1154797	JBGVZG000000000
PT030	29	1093107	3933755	38.9	444067	59370	597590	3	9	7.27	PRJNA752484	JAIGVQ000000000
PT031	116	232773	3825974	38.96	73147	23260	85585.1	17	54	22.53	PRJNA752484	JAIGVP000000000
PT034	29	1148982	3932199	38.9	444067	75628	577295	3	9	9.56	PRJNA752484	JAIGVO000000000
PT035	30	1150035	3933042	38.9	444067	75628	577773	3	9	12.18	PRJNA752484	JAIGVN000000000
PT036	67	272528	3870564	38.91	161065	47042	152798	9	28	19.76	PRJNA752484	JAIGVM000000000
PT037	71	261123	3866350	38.9	139927	42602	143060	10	30	25.22	PRJNA752484	JAIGVL000000000
PT038	54	620758	3816750	38.85	181850	37624	231750	7	25	17.5	PRJNA752484	JAIGVK000000000
PT039	74	480723	3792034	38.93	163966	41611	198814	7	25	7.41	PRJNA752484	JAIGVJ000000000
PT040	30	1093150	3933387	38.9	444067	59370	594628	3	9	12.2	PRJNA752484	JAIGVI000000000
PT041	26	783251	4032637	39.03	318474	116478	395424	4	12	12.03	PRJNA752484	JAIGVH000000000
PT043	65	260539	3890197	38.89	140362	45407	146941	10	28	24.96	PRJNA752484	JAIGVG000000000
PT044	66	272528	3892471	38.9	164359	47162	157029	9	27	22.4	PRJNA752484	JAIGVF000000000
PT046	79	301886	4183956	38.97	132711	32374	153089	10	35	18.45	PRJNA752484	JAIGVE000000000
PT047	27	842548	3929157	38.96	297761	103541	374961	4	13	16.98	PRJNA752484	JAIGVD000000000
PT049	112	232773	3904696	38.88	71922	23260	85298.6	17	55	27.27	PRJNA752484	JAIGVC000000000
PT050	65	272528	3850721	38.9	164344	47162	160021	9	26	22.75	PRJNA752484	JAIGVB000000000
PT052	33	1093315	3933022	38.9	444067	59370	594720	3	9	9.79	PRJNA752484	JAIGVA000000000
PT054	61	272528	3892158	38.9	168638	48147	161455	9	26	22.56	PRJNA752484	JAIGUZ000000000
PT058	57	272528	3840629	38.91	164359	45937	154160	9	28	22.83	PRJNA752484	JAIGUY000000000
PT060	68	272528	3888309	38.89	134373	42602	151618	10	29	24.82	PRJNA752484	JAIGUX000000000
PT061	116	328312	4319283	38.85	73126	23022	107918	16	56	15.67	PRJNA752484	JAIGUW000000000
PT062	32	1093315	3932824	38.9	444067	59370	594766	3	9	9.64	PRJNA752484	JAIGUV000000000
PT063	106	154321	3915326	38.93	78870	17678	85624.5	17	50	19.74	PRJNA752484	JAIGUU000000000
PT064	34	874960	3933347	38.9	444067	59369	497568	3	10	9.71	PRJNA752484	JAIGUT000000000
PT066	104	191902	3863403	38.92	69436	23508	84329.4	17	53	17.01	PRJNA1154797	JBGVZH000000000
PT069	193	152481	4146118	38.97	45197	14673	57752.3	28	87	9.43	PRJNA752484	JAIGUS000000000
PT071	33	874960	3933144	38.9	444067	59369	502993	3	10	12.28	PRJNA752484	JAIGUR000000000
PT072	63	272528	3888904	38.89	164359	47162	155981	9	27	22.09	PRJNA1154797	JBGVZI000000000
PT073	31	874960	3933549	38.9	444067	59369	497558	3	10	9.71	PRJNA752484	JAIGUQ000000000
PT074	69	272528	3888617	38.89	131010	45407	142409	11	30	25	PRJNA752484	JAIGUP000000000
PT076	67	313170	3926265	38.92	107961	43756	132294	12	33	12.4	PRJNA1154797	JBGVZJ000000000
PT078	61	260540	3910995	38.91	168396	45407	153970	10	26	24.85	PRJNA752484	JAIGUO000000000
PT080	67	260539	3869826	38.89	139927	42602	144763	10	29	24.94	PRJNA752484	JAIGUN000000000
SK001	79	411125	3925308	38.96	112619	31832	148206	10	36	7.39	PRJNA752484	JAIGUM000000000
SK002	59	258229	3925650	38.93	138387	48322	142391	11	28	19.56	PRJNA752484	JAIGUL000000000
SK005	63	332584	3882840	38.97	140113	41456	149157	10	29	22.23	PRJNA752484	JAIGUK000000000
SK009	89	313170	3926327	38.9	94108	31869	108516	14	44	14.64	PRJNA752484	JAIGUJ000000000
SK011	57	292472	3925497	38.93	162097	47980	160288	9	26	14.9	PRJNA752484	JAIGUI000000000
SK014	79	233170	3901579	38.9	106595	41656	116731	13	37	7.36	PRJNA752484	JAIGUH000000000
SK015	62	505346	3917838	38.97	193973	61096	236095	7	19	21.72	PRJNA752484	JAIGUG000000000
SK016	39	585846	3933087	38.93	298975	78056	309161	5	15	9.69	PRJNA752484	JAIGUF000000000
SK022	75	480723	3792722	38.93	164066	38255	199499	7	25	15.37	PRJNA752484	JAIGUE000000000
SK025	61	312946	3906728	38.92	150312	50522	149698	10	28	17.2	PRJNA752484	JAIGUD000000000
SK028	63	272528	3892731	38.9	162093	47982	154841	10	27	24.97	PRJNA752484	JAIGUC000000000
SK031	70	349203	3842010	38.89	157660	37531	166344	9	28	5.05	PRJNA752484	JAIGUB000000000
SK032	78	293071	3997011	38.82	140362	45407	143333	11	30	19.16	PRJNA752484	JAIGUA000000000
SK033	71	349303	3842536	38.89	148900	37088	165529	9	29	9.94	PRJNA752484	JAIGTZ000000000
SK034	60	272528	3956533	38.99	157208	48147	156244	10	27	24.26	PRJNA752484	JAIGTY000000000
SK035	69	349203	3842217	38.89	148900	42067	165347	9	27	7.65	PRJNA752484	JAIGTX000000000
SK037	79	505778	3934109	38.97	171615	37546	224348	7	23	22.06	PRJNA752484	JAIGTW000000000
SK038	52	434192	4056336	39.1	201707	62832	223574	7	20	16.79	PRJNA752484	JAIGTV000000000
SK039	68	309459	3793457	38.92	136130	47981	160930	9	25	17.48	PRJNA752484	JAIGTU000000000
SK040	69	505347	3931468	38.97	171775	42602	220671	7	22	17.32	PRJNA752484	JAIGTT000000000
SK041	60	362623	3834240	38.89	162153	42067	179939	8	26	10.04	PRJNA752484	JAIGTS000000000
SK042	69	243266	3893415	38.9	112619	42567	124965	12	34	15.05	PRJNA752484	JAIGTR000000000
SK043	50	272528	3861285	38.9	164359	50574	163318	9	24	27.37	PRJNA752484	JAIGTQ000000000
SK044	63	266902	3925418	38.93	139722	42602	143960	10	29	19.54	PRJNA752484	JAIGTP000000000
SK045	69	272528	3873980	38.91	162093	45407	153623	9	27	27.28	PRJNA752484	JAIGTO000000000
SK049	53	272528	3865033	38.9	162093	48319	159227	9	26	22.17	PRJNA752484	JAIGTN000000000
SK050	64	332644	3882617	38.97	131009	41456	149320	10	29	22.38	PRJNA752484	JAIGTM000000000
SK053	65	260540	3844551	39.01	131012	41097	134350	11	31	22.73	PRJNA752484	JAIGTL000000000
SK054	69	349303	3843982	38.89	148900	41664	166621	9	28	12.49	PRJNA752484	JAIGTK000000000
SK055	40	472200	3924556	38.87	239931	62813	231774	7	18	17.07	PRJNA752484	JAIGTJ000000000
SK056	80	630990	3937579	38.97	190730	42602	269496	6	21	14.55	PRJNA752484	JAIGTI000000000
SK057	66	272528	3896019	38.89	164359	48148	159701	9	26	19.56	PRJNA752484	JAIGTH000000000
SK058	47	468905	4021260	38.9	289877	62813	281569	6	15	14.2	PRJNA752484	JAIGTG000000000
SK059	57	505346	3906278	38.97	190730	48290	216684	7	22	19.66	PRJNA752484	JAIGTF000000000
SK061	65	272528	3893330	38.9	162093	45407	155786	9	27	27.3	PRJNA752484	JAIGTE000000000
SK062	78	257280	3979494	38.81	127618	44085	127670	12	32	24.1	PRJNA752484	JAIGTD000000000
SK063	70	389914	3839449	38.88	141833	41620	172289	9	28	12.55	PRJNA752484	JAIGTC000000000
SK067	77	368845	3933468	38.97	181269	42602	195008	8	23	19.4	PRJNA752484	JAIGTA000000000
SK068	65	260540	3843515	39	131012	42602	134338	11	31	20.03	PRJNA940623	JAREUK000000000
SK069	82	359418	4004842	39.02	119158	42496	143143	11	32	11.79	PRJNA752484	JAIGSZ000000000
SK075	69	272528	3893473	38.9	162093	42602	155660	9	27	27.46	PRJNA752484	JAIGSX000000000
SK078	67	260540	3846009	39.01	155304	40272	136934	10	31	22.85	PRJNA752484	JAIGSW000000000
SK079	66	260540	3843195	39	131013	42602	134296	11	31	14.7	PRJNA752484	JAIGSV000000000
ST001	72	471678	4111972	39.02	114306	39324	188203	9	29	11.5	PRJNA752484	JAIGSU000000000
ST002	65	389915	3798116	38.88	153683	41966	174363	9	26	7.64	PRJNA940623	JAREUR000000000
ST009	67	260540	3843049	39	113438	40316	128385	11	32	15.09	PRJNA752484	JAIGST000000000
ST010	70	312972	3872681	38.93	123627	41627	147443	10	30	10.12	PRJNA752484	JAIGSS000000000
ST011	86	272802	3880969	38.9	131366	30036	133613	11	33	63.88	PRJNA940623	JAREYB000000000
ST024	56	479238	4266726	38.89	357979	64045	293325	5	17	24.73	PRJNA752484	JAIGSR000000000
ST027	68	389915	3843083	38.89	162153	41664	178141	8	26	7.55	PRJNA1154797	JBGVZK000000000
ST032	65	260540	3842894	39	122061	42602	134599	11	31	15.09	PRJNA752484	JAIGSQ000000000
ST034	57	825293	4224828	38.88	250219	71864	366445	5	14	20.26	PRJNA752484	JAIGSP000000000
ST035	73	491584	4034022	38.98	162627	42568	199142	8	27	9.42	PRJNA752484	JAIGSO000000000
TR005	91	313042	3896532	38.88	135926	34898	141932	10	33	24.56	PRJNA752484	JAIGSN000000000
TR010	90	312861	3898220	38.88	135883	28836	142271	10	34	22.04	PRJNA752484	JAIGSM000000000
TR011	82	293071	3925989	38.9	140356	42756	132616	11	31	19.38	PRJNA752484	JAIGSL000000000
TR014	88	313304	3898927	38.88	122267	30990	136230	11	35	26.85	PRJNA752484	JAIGSK000000000
TR015	90	288767	3901796	38.87	135883	30258	139974	10	34	19.45	PRJNA752484	JAIGSJ000000000
TR019	59	272906	3884842	38.93	164606	49241	162282	9	25	17.53	PRJNA752484	JAIGSI000000000
TR020	59	272906	3887174	38.93	164606	49241	162322	9	25	24.8	PRJNA752484	JAIGSH000000000
TR022	61	344629	3886528	38.9	162095	47983	163155	9	26	27.07	PRJNA752484	JAIGSG000000000
TR023	77	272906	3928564	38.91	153339	47985	140363	11	29	22.17	PRJNA752484	JAIGSF000000000
TR025	68	272528	3887501	38.9	131013	42602	140579	11	30	22.33	PRJNA752484	JAIGSE000000000
TR026	60	292970	3884502	38.92	146641	47954	157840	9	27	15.14	PRJNA752484	JAIGSD000000000
TR028	52	404648	4109974	39.01	201707	67203	210944	8	20	14.09	PRJNA752484	JAIGSC000000000
TR029	58	349107	3887613	38.93	164769	48193	176818	8	24	19.7	PRJNA752484	JAIGSB000000000
TR032	56	349476	3886007	38.93	164501	49241	179968	8	24	17.4	PRJNA752484	JAIGSA000000000
TR033	93	211311	3912105	38.9	77548	25397	94888.2	16	47	22.24	PRJNA752484	JAIGRZ000000000
TR035	74	292714	3928522	38.91	153339	47982	146665	11	28	22.12	PRJNA752484	JAIGRY000000000
TR036	77	478891	4076768	38.91	144956	42450	187338	9	29	7.09	PRJNA752484	JAIGRX000000000
TR037	51	349107	3872589	38.93	184726	49345	184752	8	23	17.43	PRJNA752484	JAIGRW000000000
TR038	82	286802	3899004	38.89	135926	34898	143221	10	31	22.16	PRJNA752484	JAIGRV000000000
TR039	55	269346	3894868	38.82	164072	50667	157802	9	26	17.36	PRJNA752484	JAIGRU000000000
TR040	51	434400	3888630	38.93	184726	50425	200670	8	21	17.41	PRJNA752484	JAIGRT000000000
TR041	51	349476	3873520	38.94	184726	49345	184764	8	23	22.46	PRJNA752484	JAIGRS000000000
TR042	44	435807	3863417	38.89	162093	54497	184219	9	23	24.82	PRJNA752484	JAIGRR000000000
TR043	73	526720	3879834	38.95	150790	41613	196814	8	26	12.37	PRJNA752484	JAIGRQ000000000
TR045	55	349107	3886248	38.93	184726	49241	184028	8	23	22.39	PRJNA752484	JAIGRP000000000
TR047	68	313433	3993890	38.83	133694	41347	146639	10	31	16.78	PRJNA752484	JAIGRO000000000
TR048	84	312647	3896986	38.88	135883	34898	140597	10	32	27.05	PRJNA752484	JAIGRN000000000
TR049	68	272528	3956413	38.79	131012	42602	140009	11	31	16.99	PRJNA752484	JAIGRM000000000
TR050	59	293070	3885149	38.93	162097	48193	161512	9	26	22.42	PRJNA752484	JAIGRL000000000
TR053	68	339865	3816194	38.94	143101	37024	148788	10	29	4.95	PRJNA752484	JAIGRK000000000
TR054	58	272906	3885215	38.93	164769	49345	162389	9	25	19.84	PRJNA752484	JAIGRJ000000000
TR058	79	292714	3927661	38.9	153339	42756	142495	11	30	19.38	PRJNA752484	JAIGRI000000000
TR061	88	286902	3901521	38.88	135883	29792	141152	10	33	24.73	PRJNA752484	JAIGRH000000000
TR062	61	292910	3870940	38.92	162097	48194	160740	9	26	17.62	PRJNA752484	JAIGRG000000000
TR063	63	332544	3882470	38.97	131009	41456	150085	10	29	19.96	PRJNA752484	JAIGRF000000000
TR065	61	272906	3885241	38.92	145415	47954	154313	10	27	24.73	PRJNA752484	JAIGRE000000000
TR067	86	312949	3901298	38.88	135883	30258	145001	10	32	29.55	PRJNA752484	JAIGRD000000000
TR068	94	211311	3910389	38.9	76941	25397	93968.1	16	48	27.08	PRJNA752484	JAIGRC000000000
TR069	79	371834	4262974	38.98	150737	48620	171267	9	29	22.24	PRJNA752484	JAIGRB000000000
TR070	61	272906	3889142	38.92	146647	47981	155579	10	26	24.99	PRJNA752484	JAIGRA000000000
TR071	80	313270	3985563	38.84	110141	37448	142547	10	34	14.25	PRJNA752484	JAIGQZ000000000
TR074	55	349476	3885936	38.93	184726	49241	180527	8	23	22.31	PRJNA752484	JAIGQY000000000
TR082	85	301786	4262042	38.97	130783	43589	141539	12	33	13.51	PRJNA752484	JAIGQX000000000
TR084	85	235780	3906593	38.87	130891	34898	124332	12	34	22.07	PRJNA752484	JAIGQW000000000
TR085	63	469559	4275909	38.89	243711	64045	255957	7	18	22.64	PRJNA752484	JAIGQV000000000
TR086	56	286920	3889381	38.93	162092	50114	168907	9	24	22.39	PRJNA752484	JAIGQU000000000
TR087	79	313270	3984961	38.84	110141	39749	146645	10	33	14.4	PRJNA752484	JAIGQT000000000
TR088	79	312861	3885177	38.89	135883	38461	142756	11	30	27.31	PRJNA752484	JAIGQS000000000
TR090	85	312909	3972912	38.76	131018	31870	136377	11	36	21.8	PRJNA752484	JAIGQR000000000
TR096	74	272906	3928871	38.91	153339	47982	140458	11	29	29.4	PRJNA752484	JAIGQQ000000000
TR098	56	292970	3884117	38.92	139722	49241	157285	10	26	19.93	PRJNA752484	JAIGQP000000000
TR104	59	293007	3884368	38.92	162092	48315	161459	9	26	22.37	PRJNA752484	JAIGQO000000000
TR106	57	293010	3885897	38.93	164501	49345	165992	9	25	22.36	PRJNA752484	JAIGQN000000000
TR107	91	347460	3914943	38.96	150790	27012	163629	9	31	12.41	PRJNA752484	JAIGQM000000000
TR108	67	272528	3888148	38.9	131011	45407	141187	11	30	19.75	PRJNA752484	JAIGQL000000000
TR111	73	272906	3901916	38.91	148739	47265	143777	10	28	19.66	PRJNA752484	JAIGQK000000000
TR113	57	293170	3873299	38.94	162092	48193	162065	9	26	24.97	PRJNA752484	JAIGQJ000000000
TR115	63	293170	3886992	38.93	146647	47954	157794	9	27	24.93	PRJNA752484	JAIGQI000000000
TR118	58	292807	3886635	38.93	164501	49241	165879	9	25	19.79	PRJNA752484	JAIGQH000000000
TR120	61	293070	3884326	38.92	139722	48194	152771	10	27	22.58	PRJNA752484	JAIGQG000000000
TR123	83	222815	3914372	38.9	110141	35020	112392	13	39	14.66	PRJNA752484	JAIGQF000000000
TR124	56	286920	3888877	38.93	162092	50114	168936	9	24	19.8	PRJNA752484	JAIGQE000000000
TR125	81	301786	4262662	38.98	139412	48620	157222	10	30	18.13	PRJNA940623	JAREUO000000000
TR127	100	201274	3975141	39	109340	23512	99645.5	14	47	36.1	PRJNA1154797	JBGVZL000000000
TR128	72	293072	3900874	38.91	148739	49988	147083	10	28	24.69	PRJNA1154797	JBGVZM000000000
TR130	54	292713	3888792	38.93	162097	50114	172560	9	24	19.93	PRJNA1154797	JBGVZN000000000
TR131	104	471481	4071844	39.01	104524	25058	139628	13	42	42.44	PRJNA940623	JAREYA000000000
TR134	77	222737	3915247	38.9	115338	36355	117726	12	37	14.48	PRJNA1154797	JBGVZO000000000
TR135	88	272906	3889853	38.92	131366	34675	135233	11	31	49.51	PRJNA1154797	JBGVZP000000000
TR138	111	265448	3820998	38.91	107332	28200	116300	12	39	32.58	PRJNA1154797	JBGVZQ000000000
TR139	87	313812	3904230	38.87	135926	31870	139821	10	33	24.2	PRJNA1154797	JBGVZR000000000
TR141	80	339716	3881732	38.92	110439	32685	135386	11	35	49.41	PRJNA1154797	JBGVZS000000000
TR142	79	313170	3947828	38.82	110141	37445	129796	12	35	14.69	PRJNA1154797	JBGVZT000000000
TR143	56	292970	3884122	38.92	164501	49241	166006	9	25	17.33	PRJNA1154797	JBGVZU000000000
TR144	85	313812	3900894	38.87	135883	31870	140436	10	32	26.87	PRJNA1154797	JBGVZV000000000
TR145	79	313170	3985429	38.84	110141	34968	137677	11	35	14.55	PRJNA1154797	JBGVZW000000000
TR148	54	292970	3883270	38.92	164500	49241	166084	9	25	19.93	PRJNA1154797	JBGVZX000000000
TR149	55	292713	3883735	38.92	164495	49241	166010	9	25	19.93	PRJNA1154797	JBGVZY000000000
YL001	66	332644	3882100	38.97	131009	41456	145766	10	30	22.26	PRJNA1154797	JBGVZZ000000000
YL005	108	211314	3910351	38.91	76044	19599	84200.6	18	55	19.84	PRJNA752484	JAIGQD000000000
YL006	54	631011	3894608	38.98	190991	61096	275336	6	19	12.35	PRJNA752484	JAIGQC000000000
YL007	60	505346	3895417	38.98	169545	46078	202379	8	23	17.43	PRJNA1154797	JBGWAA000000000

## Sheet: Table S4
Table S4. The results of multilocus sequence typing (MLST) using the Pasteur scheme.
Isolate code	Scheme	Sequence type	Locus 1	Locus 2	Locus 3	Locus 4	Locus 5	Locus 6	Locus 7
PA025	abaumannii_2	164	Pas_cpn60(40)	Pas_fusA(3)	Pas_gltA(7)	Pas_pyrG(2)	Pas_recA(40)	Pas_rplB(4)	Pas_rpoB(4)
PA029	abaumannii_2	374	Pas_cpn60(3)	Pas_fusA(2)	Pas_gltA(2)	Pas_pyrG(2)	Pas_recA(3)	Pas_rplB(4)	Pas_rpoB(4)
PA030	abaumannii_2	2	Pas_cpn60(2)	Pas_fusA(2)	Pas_gltA(2)	Pas_pyrG(2)	Pas_recA(2)	Pas_rplB(2)	Pas_rpoB(2)
PA032	abaumannii_2	215	Pas_cpn60(27)	Pas_fusA(2)	Pas_gltA(7)	Pas_pyrG(2)	Pas_recA(2)	Pas_rplB(1)	Pas_rpoB(2)
PA033	abaumannii_2	25	Pas_cpn60(3)	Pas_fusA(3)	Pas_gltA(2)	Pas_pyrG(4)	Pas_recA(7)	Pas_rplB(2)	Pas_rpoB(4)
PA036	abaumannii_2	2	Pas_cpn60(2)	Pas_fusA(2)	Pas_gltA(2)	Pas_pyrG(2)	Pas_recA(2)	Pas_rplB(2)	Pas_rpoB(2)
PA037	abaumannii_2	2	Pas_cpn60(2)	Pas_fusA(2)	Pas_gltA(2)	Pas_pyrG(2)	Pas_recA(2)	Pas_rplB(2)	Pas_rpoB(2)
PSU043	abaumannii_2	2136	Pas_cpn60(7)	Pas_fusA(7)	Pas_gltA(2)	Pas_pyrG(2)	Pas_recA(460)	Pas_rplB(4)	Pas_rpoB(4)
PSU044	abaumannii_2	2	Pas_cpn60(2)	Pas_fusA(2)	Pas_gltA(2)	Pas_pyrG(2)	Pas_recA(2)	Pas_rplB(2)	Pas_rpoB(2)
PSU048	abaumannii_2	164	Pas_cpn60(40)	Pas_fusA(3)	Pas_gltA(7)	Pas_pyrG(2)	Pas_recA(40)	Pas_rplB(4)	Pas_rpoB(4)
PSU051	abaumannii_2	16	Pas_cpn60(7)	Pas_fusA(7)	Pas_gltA(2)	Pas_pyrG(2)	Pas_recA(8)	Pas_rplB(4)	Pas_rpoB(4)
PSU052	abaumannii_2	16	Pas_cpn60(7)	Pas_fusA(7)	Pas_gltA(2)	Pas_pyrG(2)	Pas_recA(8)	Pas_rplB(4)	Pas_rpoB(4)
PSU054	abaumannii_2	164	Pas_cpn60(40)	Pas_fusA(3)	Pas_gltA(7)	Pas_pyrG(2)	Pas_recA(40)	Pas_rplB(4)	Pas_rpoB(4)
PSU056	abaumannii_2	126	Pas_cpn60(3)	Pas_fusA(2)	Pas_gltA(7)	Pas_pyrG(2)	Pas_recA(7)	Pas_rplB(1)	Pas_rpoB(3)
PSU066	abaumannii_2	2	Pas_cpn60(2)	Pas_fusA(2)	Pas_gltA(2)	Pas_pyrG(2)	Pas_recA(2)	Pas_rplB(2)	Pas_rpoB(2)
PSU067	abaumannii_2	2	Pas_cpn60(2)	Pas_fusA(2)	Pas_gltA(2)	Pas_pyrG(2)	Pas_recA(2)	Pas_rplB(2)	Pas_rpoB(2)
PSU068	abaumannii_2	113	Pas_cpn60(3)	Pas_fusA(3)	Pas_gltA(3)	Pas_pyrG(4)	Pas_recA(7)	Pas_rplB(4)	Pas_rpoB(4)
PSU072	abaumannii_2	2	Pas_cpn60(2)	Pas_fusA(2)	Pas_gltA(2)	Pas_pyrG(2)	Pas_recA(2)	Pas_rplB(2)	Pas_rpoB(2)
PSU073	abaumannii_2	113	Pas_cpn60(3)	Pas_fusA(3)	Pas_gltA(3)	Pas_pyrG(4)	Pas_recA(7)	Pas_rplB(4)	Pas_rpoB(4)
PSU075	abaumannii_2	2	Pas_cpn60(2)	Pas_fusA(2)	Pas_gltA(2)	Pas_pyrG(2)	Pas_recA(2)	Pas_rplB(2)	Pas_rpoB(2)
PSU078	abaumannii_2	215	Pas_cpn60(27)	Pas_fusA(2)	Pas_gltA(7)	Pas_pyrG(2)	Pas_recA(2)	Pas_rplB(1)	Pas_rpoB(2)
PSU079	abaumannii_2	2	Pas_cpn60(2)	Pas_fusA(2)	Pas_gltA(2)	Pas_pyrG(2)	Pas_recA(2)	Pas_rplB(2)	Pas_rpoB(2)
PSU080	abaumannii_2	164	Pas_cpn60(40)	Pas_fusA(3)	Pas_gltA(7)	Pas_pyrG(2)	Pas_recA(40)	Pas_rplB(4)	Pas_rpoB(4)
PSU081	abaumannii_2	164	Pas_cpn60(40)	Pas_fusA(3)	Pas_gltA(7)	Pas_pyrG(2)	Pas_recA(40)	Pas_rplB(4)	Pas_rpoB(4)
PSU082	abaumannii_2	2	Pas_cpn60(2)	Pas_fusA(2)	Pas_gltA(2)	Pas_pyrG(2)	Pas_recA(2)	Pas_rplB(2)	Pas_rpoB(2)
PSU083	abaumannii_2	164	Pas_cpn60(40)	Pas_fusA(3)	Pas_gltA(7)	Pas_pyrG(2)	Pas_recA(40)	Pas_rplB(4)	Pas_rpoB(4)
PSU084	abaumannii_2	2	Pas_cpn60(2)	Pas_fusA(2)	Pas_gltA(2)	Pas_pyrG(2)	Pas_recA(2)	Pas_rplB(2)	Pas_rpoB(2)
PSU087	abaumannii_2	374	Pas_cpn60(3)	Pas_fusA(2)	Pas_gltA(2)	Pas_pyrG(2)	Pas_recA(3)	Pas_rplB(4)	Pas_rpoB(4)
PSU088	abaumannii_2	164	Pas_cpn60(40)	Pas_fusA(3)	Pas_gltA(7)	Pas_pyrG(2)	Pas_recA(40)	Pas_rplB(4)	Pas_rpoB(4)
PSU089	abaumannii_2	164	Pas_cpn60(40)	Pas_fusA(3)	Pas_gltA(7)	Pas_pyrG(2)	Pas_recA(40)	Pas_rplB(4)	Pas_rpoB(4)
PSU091	abaumannii_2	164	Pas_cpn60(40)	Pas_fusA(3)	Pas_gltA(7)	Pas_pyrG(2)	Pas_recA(40)	Pas_rplB(4)	Pas_rpoB(4)
PSU092	abaumannii_2	2	Pas_cpn60(2)	Pas_fusA(2)	Pas_gltA(2)	Pas_pyrG(2)	Pas_recA(2)	Pas_rplB(2)	Pas_rpoB(2)
PSU099	abaumannii_2	16	Pas_cpn60(7)	Pas_fusA(7)	Pas_gltA(2)	Pas_pyrG(2)	Pas_recA(8)	Pas_rplB(4)	Pas_rpoB(4)
PSU100	abaumannii_2	164	Pas_cpn60(40)	Pas_fusA(3)	Pas_gltA(7)	Pas_pyrG(2)	Pas_recA(40)	Pas_rplB(4)	Pas_rpoB(4)
PSU102	abaumannii_2	2	Pas_cpn60(2)	Pas_fusA(2)	Pas_gltA(2)	Pas_pyrG(2)	Pas_recA(2)	Pas_rplB(2)	Pas_rpoB(2)
PSU103	abaumannii_2	2	Pas_cpn60(2)	Pas_fusA(2)	Pas_gltA(2)	Pas_pyrG(2)	Pas_recA(2)	Pas_rplB(2)	Pas_rpoB(2)
PSU104	abaumannii_2	740	Pas_cpn60(26)	Pas_fusA(4)	Pas_gltA(2)	Pas_pyrG(2)	Pas_recA(9)	Pas_rplB(1)	Pas_rpoB(2)
PSU105	abaumannii_2	2	Pas_cpn60(2)	Pas_fusA(2)	Pas_gltA(2)	Pas_pyrG(2)	Pas_recA(2)	Pas_rplB(2)	Pas_rpoB(2)
PSU107	abaumannii_2	215	Pas_cpn60(27)	Pas_fusA(2)	Pas_gltA(7)	Pas_pyrG(2)	Pas_recA(2)	Pas_rplB(1)	Pas_rpoB(2)
PSU108	abaumannii_2	25	Pas_cpn60(3)	Pas_fusA(3)	Pas_gltA(2)	Pas_pyrG(4)	Pas_recA(7)	Pas_rplB(2)	Pas_rpoB(4)
PSU109	abaumannii_2	2	Pas_cpn60(2)	Pas_fusA(2)	Pas_gltA(2)	Pas_pyrG(2)	Pas_recA(2)	Pas_rplB(2)	Pas_rpoB(2)
PSU110	abaumannii_2	215	Pas_cpn60(27)	Pas_fusA(2)	Pas_gltA(7)	Pas_pyrG(2)	Pas_recA(2)	Pas_rplB(1)	Pas_rpoB(2)
PSU111	abaumannii_2	2	Pas_cpn60(2)	Pas_fusA(2)	Pas_gltA(2)	Pas_pyrG(2)	Pas_recA(2)	Pas_rplB(2)	Pas_rpoB(2)
PSU114	abaumannii_2	2135	Pas_cpn60(3)	Pas_fusA(2)	Pas_gltA(181)	Pas_pyrG(2)	Pas_recA(3)	Pas_rplB(4)	Pas_rpoB(4)
PSU116	abaumannii_2	16	Pas_cpn60(7)	Pas_fusA(7)	Pas_gltA(2)	Pas_pyrG(2)	Pas_recA(8)	Pas_rplB(4)	Pas_rpoB(4)
PSU119	abaumannii_2	2	Pas_cpn60(2)	Pas_fusA(2)	Pas_gltA(2)	Pas_pyrG(2)	Pas_recA(2)	Pas_rplB(2)	Pas_rpoB(2)
PSU120	abaumannii_2	2	Pas_cpn60(2)	Pas_fusA(2)	Pas_gltA(2)	Pas_pyrG(2)	Pas_recA(2)	Pas_rplB(2)	Pas_rpoB(2)
PSU121	abaumannii_2	2	Pas_cpn60(2)	Pas_fusA(2)	Pas_gltA(2)	Pas_pyrG(2)	Pas_recA(2)	Pas_rplB(2)	Pas_rpoB(2)
PSU122	abaumannii_2	1479	Pas_cpn60(40)	Pas_fusA(3)	Pas_gltA(212)	Pas_pyrG(2)	Pas_recA(40)	Pas_rplB(4)	Pas_rpoB(4)
PSU125	abaumannii_2	374	Pas_cpn60(3)	Pas_fusA(2)	Pas_gltA(2)	Pas_pyrG(2)	Pas_recA(3)	Pas_rplB(4)	Pas_rpoB(4)
PSU127	abaumannii_2	215	Pas_cpn60(27)	Pas_fusA(2)	Pas_gltA(7)	Pas_pyrG(2)	Pas_recA(2)	Pas_rplB(1)	Pas_rpoB(2)
PSU128	abaumannii_2	129	Pas_cpn60(3)	Pas_fusA(2)	Pas_gltA(3)	Pas_pyrG(2)	Pas_recA(2)	Pas_rplB(2)	Pas_rpoB(2)
PSU129	abaumannii_2	16	Pas_cpn60(7)	Pas_fusA(7)	Pas_gltA(2)	Pas_pyrG(2)	Pas_recA(8)	Pas_rplB(4)	Pas_rpoB(4)
PSU130	abaumannii_2	215	Pas_cpn60(27)	Pas_fusA(2)	Pas_gltA(7)	Pas_pyrG(2)	Pas_recA(2)	Pas_rplB(1)	Pas_rpoB(2)
PSU131	abaumannii_2	164	Pas_cpn60(40)	Pas_fusA(3)	Pas_gltA(7)	Pas_pyrG(2)	Pas_recA(40)	Pas_rplB(4)	Pas_rpoB(4)
PSU133	abaumannii_2	1479	Pas_cpn60(40)	Pas_fusA(3)	Pas_gltA(212)	Pas_pyrG(2)	Pas_recA(40)	Pas_rplB(4)	Pas_rpoB(4)
PSU137	abaumannii_2	374	Pas_cpn60(3)	Pas_fusA(2)	Pas_gltA(2)	Pas_pyrG(2)	Pas_recA(3)	Pas_rplB(4)	Pas_rpoB(4)
PSU139	abaumannii_2	374	Pas_cpn60(3)	Pas_fusA(2)	Pas_gltA(2)	Pas_pyrG(2)	Pas_recA(3)	Pas_rplB(4)	Pas_rpoB(4)
PSU141	abaumannii_2	215	Pas_cpn60(27)	Pas_fusA(2)	Pas_gltA(7)	Pas_pyrG(2)	Pas_recA(2)	Pas_rplB(1)	Pas_rpoB(2)
PSU142	abaumannii_2	1479	Pas_cpn60(40)	Pas_fusA(3)	Pas_gltA(212)	Pas_pyrG(2)	Pas_recA(40)	Pas_rplB(4)	Pas_rpoB(4)
PSU143	abaumannii_2	2	Pas_cpn60(2)	Pas_fusA(2)	Pas_gltA(2)	Pas_pyrG(2)	Pas_recA(2)	Pas_rplB(2)	Pas_rpoB(2)
PSU198	abaumannii_2	2	Pas_cpn60(2)	Pas_fusA(2)	Pas_gltA(2)	Pas_pyrG(2)	Pas_recA(2)	Pas_rplB(2)	Pas_rpoB(2)
PSU199	abaumannii_2	164	Pas_cpn60(40)	Pas_fusA(3)	Pas_gltA(7)	Pas_pyrG(2)	Pas_recA(40)	Pas_rplB(4)	Pas_rpoB(4)
PSU201	abaumannii_2	374	Pas_cpn60(3)	Pas_fusA(2)	Pas_gltA(2)	Pas_pyrG(2)	Pas_recA(3)	Pas_rplB(4)	Pas_rpoB(4)
PSU206	abaumannii_2	164	Pas_cpn60(40)	Pas_fusA(3)	Pas_gltA(7)	Pas_pyrG(2)	Pas_recA(40)	Pas_rplB(4)	Pas_rpoB(4)
PSU207	abaumannii_2	374	Pas_cpn60(3)	Pas_fusA(2)	Pas_gltA(2)	Pas_pyrG(2)	Pas_recA(3)	Pas_rplB(4)	Pas_rpoB(4)
PSU208	abaumannii_2	2	Pas_cpn60(2)	Pas_fusA(2)	Pas_gltA(2)	Pas_pyrG(2)	Pas_recA(2)	Pas_rplB(2)	Pas_rpoB(2)
PSU210	abaumannii_2	1479	Pas_cpn60(40)	Pas_fusA(3)	Pas_gltA(212)	Pas_pyrG(2)	Pas_recA(40)	Pas_rplB(4)	Pas_rpoB(4)
PSU211	abaumannii_2	2	Pas_cpn60(2)	Pas_fusA(2)	Pas_gltA(2)	Pas_pyrG(2)	Pas_recA(2)	Pas_rplB(2)	Pas_rpoB(2)
PSU213	abaumannii_2	2	Pas_cpn60(2)	Pas_fusA(2)	Pas_gltA(2)	Pas_pyrG(2)	Pas_recA(2)	Pas_rplB(2)	Pas_rpoB(2)
PSU214	abaumannii_2	215	Pas_cpn60(27)	Pas_fusA(2)	Pas_gltA(7)	Pas_pyrG(2)	Pas_recA(2)	Pas_rplB(1)	Pas_rpoB(2)
PSU217	abaumannii_2	571	Pas_cpn60(2)	Pas_fusA(2)	Pas_gltA(2)	Pas_pyrG(2)	Pas_recA(104)	Pas_rplB(2)	Pas_rpoB(4)
PSU218	abaumannii_2	215	Pas_cpn60(27)	Pas_fusA(2)	Pas_gltA(7)	Pas_pyrG(2)	Pas_recA(2)	Pas_rplB(1)	Pas_rpoB(2)
PSU221	abaumannii_2	164	Pas_cpn60(40)	Pas_fusA(3)	Pas_gltA(7)	Pas_pyrG(2)	Pas_recA(40)	Pas_rplB(4)	Pas_rpoB(4)
PSU223	abaumannii_2	2	Pas_cpn60(2)	Pas_fusA(2)	Pas_gltA(2)	Pas_pyrG(2)	Pas_recA(2)	Pas_rplB(2)	Pas_rpoB(2)
PSU224	abaumannii_2	164	Pas_cpn60(40)	Pas_fusA(3)	Pas_gltA(7)	Pas_pyrG(2)	Pas_recA(40)	Pas_rplB(4)	Pas_rpoB(4)
PSU228	abaumannii_2	2	Pas_cpn60(2)	Pas_fusA(2)	Pas_gltA(2)	Pas_pyrG(2)	Pas_recA(2)	Pas_rplB(2)	Pas_rpoB(2)
PSU229	abaumannii_2	2	Pas_cpn60(2)	Pas_fusA(2)	Pas_gltA(2)	Pas_pyrG(2)	Pas_recA(2)	Pas_rplB(2)	Pas_rpoB(2)
PSU230	abaumannii_2	2	Pas_cpn60(2)	Pas_fusA(2)	Pas_gltA(2)	Pas_pyrG(2)	Pas_recA(2)	Pas_rplB(2)	Pas_rpoB(2)
PSU232	abaumannii_2	164	Pas_cpn60(40)	Pas_fusA(3)	Pas_gltA(7)	Pas_pyrG(2)	Pas_recA(40)	Pas_rplB(4)	Pas_rpoB(4)
PSU234	abaumannii_2	164	Pas_cpn60(40)	Pas_fusA(3)	Pas_gltA(7)	Pas_pyrG(2)	Pas_recA(40)	Pas_rplB(4)	Pas_rpoB(4)
PSU235	abaumannii_2	338	Pas_cpn60(8)	Pas_fusA(5)	Pas_gltA(5)	Pas_pyrG(26)	Pas_recA(13)	Pas_rplB(1)	Pas_rpoB(2)
PSU236	abaumannii_2	215	Pas_cpn60(27)	Pas_fusA(2)	Pas_gltA(7)	Pas_pyrG(2)	Pas_recA(2)	Pas_rplB(1)	Pas_rpoB(2)
PSU237	abaumannii_2	164	Pas_cpn60(40)	Pas_fusA(3)	Pas_gltA(7)	Pas_pyrG(2)	Pas_recA(40)	Pas_rplB(4)	Pas_rpoB(4)
PSU245	abaumannii_2	16	Pas_cpn60(7)	Pas_fusA(7)	Pas_gltA(2)	Pas_pyrG(2)	Pas_recA(8)	Pas_rplB(4)	Pas_rpoB(4)
PSU247	abaumannii_2	1479	Pas_cpn60(40)	Pas_fusA(3)	Pas_gltA(212)	Pas_pyrG(2)	Pas_recA(40)	Pas_rplB(4)	Pas_rpoB(4)
PSU248	abaumannii_2	215	Pas_cpn60(27)	Pas_fusA(2)	Pas_gltA(7)	Pas_pyrG(2)	Pas_recA(2)	Pas_rplB(1)	Pas_rpoB(2)
PSU249	abaumannii_2	215	Pas_cpn60(27)	Pas_fusA(2)	Pas_gltA(7)	Pas_pyrG(2)	Pas_recA(2)	Pas_rplB(1)	Pas_rpoB(2)
PSU250	abaumannii_2	2	Pas_cpn60(2)	Pas_fusA(2)	Pas_gltA(2)	Pas_pyrG(2)	Pas_recA(2)	Pas_rplB(2)	Pas_rpoB(2)
PSU251	abaumannii_2	2	Pas_cpn60(2)	Pas_fusA(2)	Pas_gltA(2)	Pas_pyrG(2)	Pas_recA(2)	Pas_rplB(2)	Pas_rpoB(2)
PSU253	abaumannii_2	16	Pas_cpn60(7)	Pas_fusA(7)	Pas_gltA(2)	Pas_pyrG(2)	Pas_recA(8)	Pas_rplB(4)	Pas_rpoB(4)
PSU255	abaumannii_2	164	Pas_cpn60(40)	Pas_fusA(3)	Pas_gltA(7)	Pas_pyrG(2)	Pas_recA(40)	Pas_rplB(4)	Pas_rpoB(4)
PSU258	abaumannii_2	2	Pas_cpn60(2)	Pas_fusA(2)	Pas_gltA(2)	Pas_pyrG(2)	Pas_recA(2)	Pas_rplB(2)	Pas_rpoB(2)
PSU259	abaumannii_2	164	Pas_cpn60(40)	Pas_fusA(3)	Pas_gltA(7)	Pas_pyrG(2)	Pas_recA(40)	Pas_rplB(4)	Pas_rpoB(4)
PSU262	abaumannii_2	2135	Pas_cpn60(3)	Pas_fusA(2)	Pas_gltA(181)	Pas_pyrG(2)	Pas_recA(3)	Pas_rplB(4)	Pas_rpoB(4)
PSU264	abaumannii_2	215	Pas_cpn60(27)	Pas_fusA(2)	Pas_gltA(7)	Pas_pyrG(2)	Pas_recA(2)	Pas_rplB(1)	Pas_rpoB(2)
PSU266	abaumannii_2	1479	Pas_cpn60(40)	Pas_fusA(3)	Pas_gltA(212)	Pas_pyrG(2)	Pas_recA(40)	Pas_rplB(4)	Pas_rpoB(4)
PSU268	abaumannii_2	164	Pas_cpn60(40)	Pas_fusA(3)	Pas_gltA(7)	Pas_pyrG(2)	Pas_recA(40)	Pas_rplB(4)	Pas_rpoB(4)
PSU270	abaumannii_2	2	Pas_cpn60(2)	Pas_fusA(2)	Pas_gltA(2)	Pas_pyrG(2)	Pas_recA(2)	Pas_rplB(2)	Pas_rpoB(2)
PSU271	abaumannii_2	215	Pas_cpn60(27)	Pas_fusA(2)	Pas_gltA(7)	Pas_pyrG(2)	Pas_recA(2)	Pas_rplB(1)	Pas_rpoB(2)
PSU272	abaumannii_2	2	Pas_cpn60(2)	Pas_fusA(2)	Pas_gltA(2)	Pas_pyrG(2)	Pas_recA(2)	Pas_rplB(2)	Pas_rpoB(2)
PSU273	abaumannii_2	2	Pas_cpn60(2)	Pas_fusA(2)	Pas_gltA(2)	Pas_pyrG(2)	Pas_recA(2)	Pas_rplB(2)	Pas_rpoB(2)
PSU274	abaumannii_2	2	Pas_cpn60(2)	Pas_fusA(2)	Pas_gltA(2)	Pas_pyrG(2)	Pas_recA(2)	Pas_rplB(2)	Pas_rpoB(2)
PSU282	abaumannii_2	164	Pas_cpn60(40)	Pas_fusA(3)	Pas_gltA(7)	Pas_pyrG(2)	Pas_recA(40)	Pas_rplB(4)	Pas_rpoB(4)
PSU283	abaumannii_2	2	Pas_cpn60(2)	Pas_fusA(2)	Pas_gltA(2)	Pas_pyrG(2)	Pas_recA(2)	Pas_rplB(2)	Pas_rpoB(2)
PSU285	abaumannii_2	338	Pas_cpn60(8)	Pas_fusA(5)	Pas_gltA(5)	Pas_pyrG(26)	Pas_recA(13)	Pas_rplB(1)	Pas_rpoB(2)
PT003	abaumannii_2	113	Pas_cpn60(3)	Pas_fusA(3)	Pas_gltA(3)	Pas_pyrG(4)	Pas_recA(7)	Pas_rplB(4)	Pas_rpoB(4)
PT004	abaumannii_2	25	Pas_cpn60(3)	Pas_fusA(3)	Pas_gltA(2)	Pas_pyrG(4)	Pas_recA(7)	Pas_rplB(2)	Pas_rpoB(4)
PT005	abaumannii_2	1479	Pas_cpn60(40)	Pas_fusA(3)	Pas_gltA(212)	Pas_pyrG(2)	Pas_recA(40)	Pas_rplB(4)	Pas_rpoB(4)
PT006	abaumannii_2	374	Pas_cpn60(3)	Pas_fusA(2)	Pas_gltA(2)	Pas_pyrG(2)	Pas_recA(3)	Pas_rplB(4)	Pas_rpoB(4)
PT007	abaumannii_2	1	Pas_cpn60(1)	Pas_fusA(1)	Pas_gltA(1)	Pas_pyrG(1)	Pas_recA(5)	Pas_rplB(1)	Pas_rpoB(1)
PT008	abaumannii_2	2	Pas_cpn60(2)	Pas_fusA(2)	Pas_gltA(2)	Pas_pyrG(2)	Pas_recA(2)	Pas_rplB(2)	Pas_rpoB(2)
PT009	abaumannii_2	164	Pas_cpn60(40)	Pas_fusA(3)	Pas_gltA(7)	Pas_pyrG(2)	Pas_recA(40)	Pas_rplB(4)	Pas_rpoB(4)
PT010	abaumannii_2	16	Pas_cpn60(7)	Pas_fusA(7)	Pas_gltA(2)	Pas_pyrG(2)	Pas_recA(8)	Pas_rplB(4)	Pas_rpoB(4)
PT011	abaumannii_2	374	Pas_cpn60(3)	Pas_fusA(2)	Pas_gltA(2)	Pas_pyrG(2)	Pas_recA(3)	Pas_rplB(4)	Pas_rpoB(4)
PT012	abaumannii_2	1479	Pas_cpn60(40)	Pas_fusA(3)	Pas_gltA(212)	Pas_pyrG(2)	Pas_recA(40)	Pas_rplB(4)	Pas_rpoB(4)
PT013	abaumannii_2	16	Pas_cpn60(7)	Pas_fusA(7)	Pas_gltA(2)	Pas_pyrG(2)	Pas_recA(8)	Pas_rplB(4)	Pas_rpoB(4)
PT015	abaumannii_2	374	Pas_cpn60(3)	Pas_fusA(2)	Pas_gltA(2)	Pas_pyrG(2)	Pas_recA(3)	Pas_rplB(4)	Pas_rpoB(4)
PT018	abaumannii_2	374	Pas_cpn60(3)	Pas_fusA(2)	Pas_gltA(2)	Pas_pyrG(2)	Pas_recA(3)	Pas_rplB(4)	Pas_rpoB(4)
PT020	abaumannii_2	215	Pas_cpn60(27)	Pas_fusA(2)	Pas_gltA(7)	Pas_pyrG(2)	Pas_recA(2)	Pas_rplB(1)	Pas_rpoB(2)
PT021	abaumannii_2	16	Pas_cpn60(7)	Pas_fusA(7)	Pas_gltA(2)	Pas_pyrG(2)	Pas_recA(8)	Pas_rplB(4)	Pas_rpoB(4)
PT022	abaumannii_2	164	Pas_cpn60(40)	Pas_fusA(3)	Pas_gltA(7)	Pas_pyrG(2)	Pas_recA(40)	Pas_rplB(4)	Pas_rpoB(4)
PT023	abaumannii_2	16	Pas_cpn60(7)	Pas_fusA(7)	Pas_gltA(2)	Pas_pyrG(2)	Pas_recA(8)	Pas_rplB(4)	Pas_rpoB(4)
PT027	abaumannii_2	2	Pas_cpn60(2)	Pas_fusA(2)	Pas_gltA(2)	Pas_pyrG(2)	Pas_recA(2)	Pas_rplB(2)	Pas_rpoB(2)
PT028	abaumannii_2	374	Pas_cpn60(3)	Pas_fusA(2)	Pas_gltA(2)	Pas_pyrG(2)	Pas_recA(3)	Pas_rplB(4)	Pas_rpoB(4)
PT029	abaumannii_2	2	Pas_cpn60(2)	Pas_fusA(2)	Pas_gltA(2)	Pas_pyrG(2)	Pas_recA(2)	Pas_rplB(2)	Pas_rpoB(2)
PT030	abaumannii_2	374	Pas_cpn60(3)	Pas_fusA(2)	Pas_gltA(2)	Pas_pyrG(2)	Pas_recA(3)	Pas_rplB(4)	Pas_rpoB(4)
PT031	abaumannii_2	2	Pas_cpn60(2)	Pas_fusA(2)	Pas_gltA(2)	Pas_pyrG(2)	Pas_recA(2)	Pas_rplB(2)	Pas_rpoB(2)
PT034	abaumannii_2	374	Pas_cpn60(3)	Pas_fusA(2)	Pas_gltA(2)	Pas_pyrG(2)	Pas_recA(3)	Pas_rplB(4)	Pas_rpoB(4)
PT035	abaumannii_2	374	Pas_cpn60(3)	Pas_fusA(2)	Pas_gltA(2)	Pas_pyrG(2)	Pas_recA(3)	Pas_rplB(4)	Pas_rpoB(4)
PT036	abaumannii_2	2	Pas_cpn60(2)	Pas_fusA(2)	Pas_gltA(2)	Pas_pyrG(2)	Pas_recA(2)	Pas_rplB(2)	Pas_rpoB(2)
PT037	abaumannii_2	2	Pas_cpn60(2)	Pas_fusA(2)	Pas_gltA(2)	Pas_pyrG(2)	Pas_recA(2)	Pas_rplB(2)	Pas_rpoB(2)
PT038	abaumannii_2	267	Pas_cpn60(12)	Pas_fusA(37)	Pas_gltA(2)	Pas_pyrG(2)	Pas_recA(3)	Pas_rplB(2)	Pas_rpoB(14)
PT039	abaumannii_2	164	Pas_cpn60(40)	Pas_fusA(3)	Pas_gltA(7)	Pas_pyrG(2)	Pas_recA(40)	Pas_rplB(4)	Pas_rpoB(4)
PT040	abaumannii_2	374	Pas_cpn60(3)	Pas_fusA(2)	Pas_gltA(2)	Pas_pyrG(2)	Pas_recA(3)	Pas_rplB(4)	Pas_rpoB(4)
PT041	abaumannii_2	1117	Pas_cpn60(3)	Pas_fusA(2)	Pas_gltA(145)	Pas_pyrG(2)	Pas_recA(3)	Pas_rplB(2)	Pas_rpoB(28)
PT043	abaumannii_2	2	Pas_cpn60(2)	Pas_fusA(2)	Pas_gltA(2)	Pas_pyrG(2)	Pas_recA(2)	Pas_rplB(2)	Pas_rpoB(2)
PT044	abaumannii_2	2	Pas_cpn60(2)	Pas_fusA(2)	Pas_gltA(2)	Pas_pyrG(2)	Pas_recA(2)	Pas_rplB(2)	Pas_rpoB(2)
PT046	abaumannii_2	25	Pas_cpn60(3)	Pas_fusA(3)	Pas_gltA(2)	Pas_pyrG(4)	Pas_recA(7)	Pas_rplB(2)	Pas_rpoB(4)
PT047	abaumannii_2	16	Pas_cpn60(7)	Pas_fusA(7)	Pas_gltA(2)	Pas_pyrG(2)	Pas_recA(8)	Pas_rplB(4)	Pas_rpoB(4)
PT049	abaumannii_2	2	Pas_cpn60(2)	Pas_fusA(2)	Pas_gltA(2)	Pas_pyrG(2)	Pas_recA(2)	Pas_rplB(2)	Pas_rpoB(2)
PT050	abaumannii_2	2	Pas_cpn60(2)	Pas_fusA(2)	Pas_gltA(2)	Pas_pyrG(2)	Pas_recA(2)	Pas_rplB(2)	Pas_rpoB(2)
PT052	abaumannii_2	374	Pas_cpn60(3)	Pas_fusA(2)	Pas_gltA(2)	Pas_pyrG(2)	Pas_recA(3)	Pas_rplB(4)	Pas_rpoB(4)
PT054	abaumannii_2	2	Pas_cpn60(2)	Pas_fusA(2)	Pas_gltA(2)	Pas_pyrG(2)	Pas_recA(2)	Pas_rplB(2)	Pas_rpoB(2)
PT058	abaumannii_2	2	Pas_cpn60(2)	Pas_fusA(2)	Pas_gltA(2)	Pas_pyrG(2)	Pas_recA(2)	Pas_rplB(2)	Pas_rpoB(2)
PT060	abaumannii_2	2	Pas_cpn60(2)	Pas_fusA(2)	Pas_gltA(2)	Pas_pyrG(2)	Pas_recA(2)	Pas_rplB(2)	Pas_rpoB(2)
PT061	abaumannii_2	113	Pas_cpn60(3)	Pas_fusA(3)	Pas_gltA(3)	Pas_pyrG(4)	Pas_recA(7)	Pas_rplB(4)	Pas_rpoB(4)
PT062	abaumannii_2	374	Pas_cpn60(3)	Pas_fusA(2)	Pas_gltA(2)	Pas_pyrG(2)	Pas_recA(3)	Pas_rplB(4)	Pas_rpoB(4)
PT063	abaumannii_2	215	Pas_cpn60(27)	Pas_fusA(2)	Pas_gltA(7)	Pas_pyrG(2)	Pas_recA(2)	Pas_rplB(1)	Pas_rpoB(2)
PT064	abaumannii_2	374	Pas_cpn60(3)	Pas_fusA(2)	Pas_gltA(2)	Pas_pyrG(2)	Pas_recA(3)	Pas_rplB(4)	Pas_rpoB(4)
PT066	abaumannii_2	2	Pas_cpn60(2)	Pas_fusA(2)	Pas_gltA(2)	Pas_pyrG(2)	Pas_recA(2)	Pas_rplB(2)	Pas_rpoB(2)
PT069	abaumannii_2	129	Pas_cpn60(3)	Pas_fusA(2)	Pas_gltA(3)	Pas_pyrG(2)	Pas_recA(2)	Pas_rplB(2)	Pas_rpoB(2)
PT071	abaumannii_2	374	Pas_cpn60(3)	Pas_fusA(2)	Pas_gltA(2)	Pas_pyrG(2)	Pas_recA(3)	Pas_rplB(4)	Pas_rpoB(4)
PT072	abaumannii_2	2	Pas_cpn60(2)	Pas_fusA(2)	Pas_gltA(2)	Pas_pyrG(2)	Pas_recA(2)	Pas_rplB(2)	Pas_rpoB(2)
PT073	abaumannii_2	374	Pas_cpn60(3)	Pas_fusA(2)	Pas_gltA(2)	Pas_pyrG(2)	Pas_recA(3)	Pas_rplB(4)	Pas_rpoB(4)
PT074	abaumannii_2	2	Pas_cpn60(2)	Pas_fusA(2)	Pas_gltA(2)	Pas_pyrG(2)	Pas_recA(2)	Pas_rplB(2)	Pas_rpoB(2)
PT076	abaumannii_2	2	Pas_cpn60(2)	Pas_fusA(2)	Pas_gltA(2)	Pas_pyrG(2)	Pas_recA(2)	Pas_rplB(2)	Pas_rpoB(2)
PT078	abaumannii_2	2	Pas_cpn60(2)	Pas_fusA(2)	Pas_gltA(2)	Pas_pyrG(2)	Pas_recA(2)	Pas_rplB(2)	Pas_rpoB(2)
PT080	abaumannii_2	2	Pas_cpn60(2)	Pas_fusA(2)	Pas_gltA(2)	Pas_pyrG(2)	Pas_recA(2)	Pas_rplB(2)	Pas_rpoB(2)
SK001	abaumannii_2	1479	Pas_cpn60(40)	Pas_fusA(3)	Pas_gltA(212)	Pas_pyrG(2)	Pas_recA(40)	Pas_rplB(4)	Pas_rpoB(4)
SK002	abaumannii_2	2	Pas_cpn60(2)	Pas_fusA(2)	Pas_gltA(2)	Pas_pyrG(2)	Pas_recA(2)	Pas_rplB(2)	Pas_rpoB(2)
SK005	abaumannii_2	2	Pas_cpn60(2)	Pas_fusA(2)	Pas_gltA(2)	Pas_pyrG(2)	Pas_recA(2)	Pas_rplB(2)	Pas_rpoB(2)
SK009	abaumannii_2	2	Pas_cpn60(2)	Pas_fusA(2)	Pas_gltA(2)	Pas_pyrG(2)	Pas_recA(2)	Pas_rplB(2)	Pas_rpoB(2)
SK011	abaumannii_2	2	Pas_cpn60(2)	Pas_fusA(2)	Pas_gltA(2)	Pas_pyrG(2)	Pas_recA(2)	Pas_rplB(2)	Pas_rpoB(2)
SK014	abaumannii_2	164	Pas_cpn60(40)	Pas_fusA(3)	Pas_gltA(7)	Pas_pyrG(2)	Pas_recA(40)	Pas_rplB(4)	Pas_rpoB(4)
SK015	abaumannii_2	2	Pas_cpn60(2)	Pas_fusA(2)	Pas_gltA(2)	Pas_pyrG(2)	Pas_recA(2)	Pas_rplB(2)	Pas_rpoB(2)
SK016	abaumannii_2	16	Pas_cpn60(7)	Pas_fusA(7)	Pas_gltA(2)	Pas_pyrG(2)	Pas_recA(8)	Pas_rplB(4)	Pas_rpoB(4)
SK022	abaumannii_2	164	Pas_cpn60(40)	Pas_fusA(3)	Pas_gltA(7)	Pas_pyrG(2)	Pas_recA(40)	Pas_rplB(4)	Pas_rpoB(4)
SK025	abaumannii_2	2	Pas_cpn60(2)	Pas_fusA(2)	Pas_gltA(2)	Pas_pyrG(2)	Pas_recA(2)	Pas_rplB(2)	Pas_rpoB(2)
SK028	abaumannii_2	2	Pas_cpn60(2)	Pas_fusA(2)	Pas_gltA(2)	Pas_pyrG(2)	Pas_recA(2)	Pas_rplB(2)	Pas_rpoB(2)
SK031	abaumannii_2	164	Pas_cpn60(40)	Pas_fusA(3)	Pas_gltA(7)	Pas_pyrG(2)	Pas_recA(40)	Pas_rplB(4)	Pas_rpoB(4)
SK032	abaumannii_2	2	Pas_cpn60(2)	Pas_fusA(2)	Pas_gltA(2)	Pas_pyrG(2)	Pas_recA(2)	Pas_rplB(2)	Pas_rpoB(2)
SK033	abaumannii_2	164	Pas_cpn60(40)	Pas_fusA(3)	Pas_gltA(7)	Pas_pyrG(2)	Pas_recA(40)	Pas_rplB(4)	Pas_rpoB(4)
SK034	abaumannii_2	2	Pas_cpn60(2)	Pas_fusA(2)	Pas_gltA(2)	Pas_pyrG(2)	Pas_recA(2)	Pas_rplB(2)	Pas_rpoB(2)
SK035	abaumannii_2	164	Pas_cpn60(40)	Pas_fusA(3)	Pas_gltA(7)	Pas_pyrG(2)	Pas_recA(40)	Pas_rplB(4)	Pas_rpoB(4)
SK037	abaumannii_2	2	Pas_cpn60(2)	Pas_fusA(2)	Pas_gltA(2)	Pas_pyrG(2)	Pas_recA(2)	Pas_rplB(2)	Pas_rpoB(2)
SK038	abaumannii_2	16	Pas_cpn60(7)	Pas_fusA(7)	Pas_gltA(2)	Pas_pyrG(2)	Pas_recA(8)	Pas_rplB(4)	Pas_rpoB(4)
SK039	abaumannii_2	2	Pas_cpn60(2)	Pas_fusA(2)	Pas_gltA(2)	Pas_pyrG(2)	Pas_recA(2)	Pas_rplB(2)	Pas_rpoB(2)
SK040	abaumannii_2	2	Pas_cpn60(2)	Pas_fusA(2)	Pas_gltA(2)	Pas_pyrG(2)	Pas_recA(2)	Pas_rplB(2)	Pas_rpoB(2)
SK041	abaumannii_2	164	Pas_cpn60(40)	Pas_fusA(3)	Pas_gltA(7)	Pas_pyrG(2)	Pas_recA(40)	Pas_rplB(4)	Pas_rpoB(4)
SK042	abaumannii_2	164	Pas_cpn60(40)	Pas_fusA(3)	Pas_gltA(7)	Pas_pyrG(2)	Pas_recA(40)	Pas_rplB(4)	Pas_rpoB(4)
SK043	abaumannii_2	2	Pas_cpn60(2)	Pas_fusA(2)	Pas_gltA(2)	Pas_pyrG(2)	Pas_recA(2)	Pas_rplB(2)	Pas_rpoB(2)
SK044	abaumannii_2	2	Pas_cpn60(2)	Pas_fusA(2)	Pas_gltA(2)	Pas_pyrG(2)	Pas_recA(2)	Pas_rplB(2)	Pas_rpoB(2)
SK045	abaumannii_2	2	Pas_cpn60(2)	Pas_fusA(2)	Pas_gltA(2)	Pas_pyrG(2)	Pas_recA(2)	Pas_rplB(2)	Pas_rpoB(2)
SK049	abaumannii_2	2	Pas_cpn60(2)	Pas_fusA(2)	Pas_gltA(2)	Pas_pyrG(2)	Pas_recA(2)	Pas_rplB(2)	Pas_rpoB(2)
SK050	abaumannii_2	2	Pas_cpn60(2)	Pas_fusA(2)	Pas_gltA(2)	Pas_pyrG(2)	Pas_recA(2)	Pas_rplB(2)	Pas_rpoB(2)
SK053	abaumannii_2	2	Pas_cpn60(2)	Pas_fusA(2)	Pas_gltA(2)	Pas_pyrG(2)	Pas_recA(2)	Pas_rplB(2)	Pas_rpoB(2)
SK054	abaumannii_2	164	Pas_cpn60(40)	Pas_fusA(3)	Pas_gltA(7)	Pas_pyrG(2)	Pas_recA(40)	Pas_rplB(4)	Pas_rpoB(4)
SK055	abaumannii_2	16	Pas_cpn60(7)	Pas_fusA(7)	Pas_gltA(2)	Pas_pyrG(2)	Pas_recA(8)	Pas_rplB(4)	Pas_rpoB(4)
SK056	abaumannii_2	2	Pas_cpn60(2)	Pas_fusA(2)	Pas_gltA(2)	Pas_pyrG(2)	Pas_recA(2)	Pas_rplB(2)	Pas_rpoB(2)
SK057	abaumannii_2	2	Pas_cpn60(2)	Pas_fusA(2)	Pas_gltA(2)	Pas_pyrG(2)	Pas_recA(2)	Pas_rplB(2)	Pas_rpoB(2)
SK058	abaumannii_2	16	Pas_cpn60(7)	Pas_fusA(7)	Pas_gltA(2)	Pas_pyrG(2)	Pas_recA(8)	Pas_rplB(4)	Pas_rpoB(4)
SK059	abaumannii_2	2	Pas_cpn60(2)	Pas_fusA(2)	Pas_gltA(2)	Pas_pyrG(2)	Pas_recA(2)	Pas_rplB(2)	Pas_rpoB(2)
SK061	abaumannii_2	2	Pas_cpn60(2)	Pas_fusA(2)	Pas_gltA(2)	Pas_pyrG(2)	Pas_recA(2)	Pas_rplB(2)	Pas_rpoB(2)
SK062	abaumannii_2	2	Pas_cpn60(2)	Pas_fusA(2)	Pas_gltA(2)	Pas_pyrG(2)	Pas_recA(2)	Pas_rplB(2)	Pas_rpoB(2)
SK063	abaumannii_2	164	Pas_cpn60(40)	Pas_fusA(3)	Pas_gltA(7)	Pas_pyrG(2)	Pas_recA(40)	Pas_rplB(4)	Pas_rpoB(4)
SK067	abaumannii_2	2	Pas_cpn60(2)	Pas_fusA(2)	Pas_gltA(2)	Pas_pyrG(2)	Pas_recA(2)	Pas_rplB(2)	Pas_rpoB(2)
SK068	abaumannii_2	2	Pas_cpn60(2)	Pas_fusA(2)	Pas_gltA(2)	Pas_pyrG(2)	Pas_recA(2)	Pas_rplB(2)	Pas_rpoB(2)
SK069	abaumannii_2	164	Pas_cpn60(40)	Pas_fusA(3)	Pas_gltA(7)	Pas_pyrG(2)	Pas_recA(40)	Pas_rplB(4)	Pas_rpoB(4)
SK075	abaumannii_2	2	Pas_cpn60(2)	Pas_fusA(2)	Pas_gltA(2)	Pas_pyrG(2)	Pas_recA(2)	Pas_rplB(2)	Pas_rpoB(2)
SK078	abaumannii_2	2	Pas_cpn60(2)	Pas_fusA(2)	Pas_gltA(2)	Pas_pyrG(2)	Pas_recA(2)	Pas_rplB(2)	Pas_rpoB(2)
SK079	abaumannii_2	2	Pas_cpn60(2)	Pas_fusA(2)	Pas_gltA(2)	Pas_pyrG(2)	Pas_recA(2)	Pas_rplB(2)	Pas_rpoB(2)
ST001	abaumannii_2	16	Pas_cpn60(7)	Pas_fusA(7)	Pas_gltA(2)	Pas_pyrG(2)	Pas_recA(8)	Pas_rplB(4)	Pas_rpoB(4)
ST002	abaumannii_2	164	Pas_cpn60(40)	Pas_fusA(3)	Pas_gltA(7)	Pas_pyrG(2)	Pas_recA(40)	Pas_rplB(4)	Pas_rpoB(4)
ST009	abaumannii_2	2	Pas_cpn60(2)	Pas_fusA(2)	Pas_gltA(2)	Pas_pyrG(2)	Pas_recA(2)	Pas_rplB(2)	Pas_rpoB(2)
ST010	abaumannii_2	2	Pas_cpn60(2)	Pas_fusA(2)	Pas_gltA(2)	Pas_pyrG(2)	Pas_recA(2)	Pas_rplB(2)	Pas_rpoB(2)
ST011	abaumannii_2	2	Pas_cpn60(2)	Pas_fusA(2)	Pas_gltA(2)	Pas_pyrG(2)	Pas_recA(2)	Pas_rplB(2)	Pas_rpoB(2)
ST024	abaumannii_2	126	Pas_cpn60(3)	Pas_fusA(2)	Pas_gltA(7)	Pas_pyrG(2)	Pas_recA(7)	Pas_rplB(1)	Pas_rpoB(3)
ST027	abaumannii_2	164	Pas_cpn60(40)	Pas_fusA(3)	Pas_gltA(7)	Pas_pyrG(2)	Pas_recA(40)	Pas_rplB(4)	Pas_rpoB(4)
ST032	abaumannii_2	2	Pas_cpn60(2)	Pas_fusA(2)	Pas_gltA(2)	Pas_pyrG(2)	Pas_recA(2)	Pas_rplB(2)	Pas_rpoB(2)
ST034	abaumannii_2	126	Pas_cpn60(3)	Pas_fusA(2)	Pas_gltA(7)	Pas_pyrG(2)	Pas_recA(7)	Pas_rplB(1)	Pas_rpoB(3)
ST035	abaumannii_2	164	Pas_cpn60(40)	Pas_fusA(3)	Pas_gltA(7)	Pas_pyrG(2)	Pas_recA(40)	Pas_rplB(4)	Pas_rpoB(4)
TR005	abaumannii_2	2	Pas_cpn60(2)	Pas_fusA(2)	Pas_gltA(2)	Pas_pyrG(2)	Pas_recA(2)	Pas_rplB(2)	Pas_rpoB(2)
TR010	abaumannii_2	2	Pas_cpn60(2)	Pas_fusA(2)	Pas_gltA(2)	Pas_pyrG(2)	Pas_recA(2)	Pas_rplB(2)	Pas_rpoB(2)
TR011	abaumannii_2	2	Pas_cpn60(2)	Pas_fusA(2)	Pas_gltA(2)	Pas_pyrG(2)	Pas_recA(2)	Pas_rplB(2)	Pas_rpoB(2)
TR014	abaumannii_2	2	Pas_cpn60(2)	Pas_fusA(2)	Pas_gltA(2)	Pas_pyrG(2)	Pas_recA(2)	Pas_rplB(2)	Pas_rpoB(2)
TR015	abaumannii_2	2	Pas_cpn60(2)	Pas_fusA(2)	Pas_gltA(2)	Pas_pyrG(2)	Pas_recA(2)	Pas_rplB(2)	Pas_rpoB(2)
TR019	abaumannii_2	2	Pas_cpn60(2)	Pas_fusA(2)	Pas_gltA(2)	Pas_pyrG(2)	Pas_recA(2)	Pas_rplB(2)	Pas_rpoB(2)
TR020	abaumannii_2	2	Pas_cpn60(2)	Pas_fusA(2)	Pas_gltA(2)	Pas_pyrG(2)	Pas_recA(2)	Pas_rplB(2)	Pas_rpoB(2)
TR022	abaumannii_2	2	Pas_cpn60(2)	Pas_fusA(2)	Pas_gltA(2)	Pas_pyrG(2)	Pas_recA(2)	Pas_rplB(2)	Pas_rpoB(2)
TR023	abaumannii_2	2	Pas_cpn60(2)	Pas_fusA(2)	Pas_gltA(2)	Pas_pyrG(2)	Pas_recA(2)	Pas_rplB(2)	Pas_rpoB(2)
TR025	abaumannii_2	2	Pas_cpn60(2)	Pas_fusA(2)	Pas_gltA(2)	Pas_pyrG(2)	Pas_recA(2)	Pas_rplB(2)	Pas_rpoB(2)
TR026	abaumannii_2	2	Pas_cpn60(2)	Pas_fusA(2)	Pas_gltA(2)	Pas_pyrG(2)	Pas_recA(2)	Pas_rplB(2)	Pas_rpoB(2)
TR028	abaumannii_2	16	Pas_cpn60(7)	Pas_fusA(7)	Pas_gltA(2)	Pas_pyrG(2)	Pas_recA(8)	Pas_rplB(4)	Pas_rpoB(4)
TR029	abaumannii_2	2	Pas_cpn60(2)	Pas_fusA(2)	Pas_gltA(2)	Pas_pyrG(2)	Pas_recA(2)	Pas_rplB(2)	Pas_rpoB(2)
TR032	abaumannii_2	2	Pas_cpn60(2)	Pas_fusA(2)	Pas_gltA(2)	Pas_pyrG(2)	Pas_recA(2)	Pas_rplB(2)	Pas_rpoB(2)
TR033	abaumannii_2	215	Pas_cpn60(27)	Pas_fusA(2)	Pas_gltA(7)	Pas_pyrG(2)	Pas_recA(2)	Pas_rplB(1)	Pas_rpoB(2)
TR035	abaumannii_2	2	Pas_cpn60(2)	Pas_fusA(2)	Pas_gltA(2)	Pas_pyrG(2)	Pas_recA(2)	Pas_rplB(2)	Pas_rpoB(2)
TR036	abaumannii_2	164	Pas_cpn60(40)	Pas_fusA(3)	Pas_gltA(7)	Pas_pyrG(2)	Pas_recA(40)	Pas_rplB(4)	Pas_rpoB(4)
TR037	abaumannii_2	2	Pas_cpn60(2)	Pas_fusA(2)	Pas_gltA(2)	Pas_pyrG(2)	Pas_recA(2)	Pas_rplB(2)	Pas_rpoB(2)
TR038	abaumannii_2	2	Pas_cpn60(2)	Pas_fusA(2)	Pas_gltA(2)	Pas_pyrG(2)	Pas_recA(2)	Pas_rplB(2)	Pas_rpoB(2)
TR039	abaumannii_2	2	Pas_cpn60(2)	Pas_fusA(2)	Pas_gltA(2)	Pas_pyrG(2)	Pas_recA(2)	Pas_rplB(2)	Pas_rpoB(2)
TR040	abaumannii_2	2	Pas_cpn60(2)	Pas_fusA(2)	Pas_gltA(2)	Pas_pyrG(2)	Pas_recA(2)	Pas_rplB(2)	Pas_rpoB(2)
TR041	abaumannii_2	2	Pas_cpn60(2)	Pas_fusA(2)	Pas_gltA(2)	Pas_pyrG(2)	Pas_recA(2)	Pas_rplB(2)	Pas_rpoB(2)
TR042	abaumannii_2	2	Pas_cpn60(2)	Pas_fusA(2)	Pas_gltA(2)	Pas_pyrG(2)	Pas_recA(2)	Pas_rplB(2)	Pas_rpoB(2)
TR043	abaumannii_2	164	Pas_cpn60(40)	Pas_fusA(3)	Pas_gltA(7)	Pas_pyrG(2)	Pas_recA(40)	Pas_rplB(4)	Pas_rpoB(4)
TR045	abaumannii_2	2	Pas_cpn60(2)	Pas_fusA(2)	Pas_gltA(2)	Pas_pyrG(2)	Pas_recA(2)	Pas_rplB(2)	Pas_rpoB(2)
TR047	abaumannii_2	2	Pas_cpn60(2)	Pas_fusA(2)	Pas_gltA(2)	Pas_pyrG(2)	Pas_recA(2)	Pas_rplB(2)	Pas_rpoB(2)
TR048	abaumannii_2	2	Pas_cpn60(2)	Pas_fusA(2)	Pas_gltA(2)	Pas_pyrG(2)	Pas_recA(2)	Pas_rplB(2)	Pas_rpoB(2)
TR049	abaumannii_2	2	Pas_cpn60(2)	Pas_fusA(2)	Pas_gltA(2)	Pas_pyrG(2)	Pas_recA(2)	Pas_rplB(2)	Pas_rpoB(2)
TR050	abaumannii_2	2	Pas_cpn60(2)	Pas_fusA(2)	Pas_gltA(2)	Pas_pyrG(2)	Pas_recA(2)	Pas_rplB(2)	Pas_rpoB(2)
TR053	abaumannii_2	164	Pas_cpn60(40)	Pas_fusA(3)	Pas_gltA(7)	Pas_pyrG(2)	Pas_recA(40)	Pas_rplB(4)	Pas_rpoB(4)
TR054	abaumannii_2	2	Pas_cpn60(2)	Pas_fusA(2)	Pas_gltA(2)	Pas_pyrG(2)	Pas_recA(2)	Pas_rplB(2)	Pas_rpoB(2)
TR058	abaumannii_2	2	Pas_cpn60(2)	Pas_fusA(2)	Pas_gltA(2)	Pas_pyrG(2)	Pas_recA(2)	Pas_rplB(2)	Pas_rpoB(2)
TR061	abaumannii_2	2	Pas_cpn60(2)	Pas_fusA(2)	Pas_gltA(2)	Pas_pyrG(2)	Pas_recA(2)	Pas_rplB(2)	Pas_rpoB(2)
TR062	abaumannii_2	2	Pas_cpn60(2)	Pas_fusA(2)	Pas_gltA(2)	Pas_pyrG(2)	Pas_recA(2)	Pas_rplB(2)	Pas_rpoB(2)
TR063	abaumannii_2	2	Pas_cpn60(2)	Pas_fusA(2)	Pas_gltA(2)	Pas_pyrG(2)	Pas_recA(2)	Pas_rplB(2)	Pas_rpoB(2)
TR065	abaumannii_2	2	Pas_cpn60(2)	Pas_fusA(2)	Pas_gltA(2)	Pas_pyrG(2)	Pas_recA(2)	Pas_rplB(2)	Pas_rpoB(2)
TR067	abaumannii_2	2	Pas_cpn60(2)	Pas_fusA(2)	Pas_gltA(2)	Pas_pyrG(2)	Pas_recA(2)	Pas_rplB(2)	Pas_rpoB(2)
TR068	abaumannii_2	215	Pas_cpn60(27)	Pas_fusA(2)	Pas_gltA(7)	Pas_pyrG(2)	Pas_recA(2)	Pas_rplB(1)	Pas_rpoB(2)
TR069	abaumannii_2	25	Pas_cpn60(3)	Pas_fusA(3)	Pas_gltA(2)	Pas_pyrG(4)	Pas_recA(7)	Pas_rplB(2)	Pas_rpoB(4)
TR070	abaumannii_2	2	Pas_cpn60(2)	Pas_fusA(2)	Pas_gltA(2)	Pas_pyrG(2)	Pas_recA(2)	Pas_rplB(2)	Pas_rpoB(2)
TR071	abaumannii_2	2	Pas_cpn60(2)	Pas_fusA(2)	Pas_gltA(2)	Pas_pyrG(2)	Pas_recA(2)	Pas_rplB(2)	Pas_rpoB(2)
TR074	abaumannii_2	2	Pas_cpn60(2)	Pas_fusA(2)	Pas_gltA(2)	Pas_pyrG(2)	Pas_recA(2)	Pas_rplB(2)	Pas_rpoB(2)
TR082	abaumannii_2	25	Pas_cpn60(3)	Pas_fusA(3)	Pas_gltA(2)	Pas_pyrG(4)	Pas_recA(7)	Pas_rplB(2)	Pas_rpoB(4)
TR084	abaumannii_2	2	Pas_cpn60(2)	Pas_fusA(2)	Pas_gltA(2)	Pas_pyrG(2)	Pas_recA(2)	Pas_rplB(2)	Pas_rpoB(2)
TR085	abaumannii_2	126	Pas_cpn60(3)	Pas_fusA(2)	Pas_gltA(7)	Pas_pyrG(2)	Pas_recA(7)	Pas_rplB(1)	Pas_rpoB(3)
TR086	abaumannii_2	2	Pas_cpn60(2)	Pas_fusA(2)	Pas_gltA(2)	Pas_pyrG(2)	Pas_recA(2)	Pas_rplB(2)	Pas_rpoB(2)
TR087	abaumannii_2	2	Pas_cpn60(2)	Pas_fusA(2)	Pas_gltA(2)	Pas_pyrG(2)	Pas_recA(2)	Pas_rplB(2)	Pas_rpoB(2)
TR088	abaumannii_2	2	Pas_cpn60(2)	Pas_fusA(2)	Pas_gltA(2)	Pas_pyrG(2)	Pas_recA(2)	Pas_rplB(2)	Pas_rpoB(2)
TR090	abaumannii_2	2	Pas_cpn60(2)	Pas_fusA(2)	Pas_gltA(2)	Pas_pyrG(2)	Pas_recA(2)	Pas_rplB(2)	Pas_rpoB(2)
TR096	abaumannii_2	2	Pas_cpn60(2)	Pas_fusA(2)	Pas_gltA(2)	Pas_pyrG(2)	Pas_recA(2)	Pas_rplB(2)	Pas_rpoB(2)
TR098	abaumannii_2	2	Pas_cpn60(2)	Pas_fusA(2)	Pas_gltA(2)	Pas_pyrG(2)	Pas_recA(2)	Pas_rplB(2)	Pas_rpoB(2)
TR104	abaumannii_2	2	Pas_cpn60(2)	Pas_fusA(2)	Pas_gltA(2)	Pas_pyrG(2)	Pas_recA(2)	Pas_rplB(2)	Pas_rpoB(2)
TR106	abaumannii_2	2	Pas_cpn60(2)	Pas_fusA(2)	Pas_gltA(2)	Pas_pyrG(2)	Pas_recA(2)	Pas_rplB(2)	Pas_rpoB(2)
TR107	abaumannii_2	164	Pas_cpn60(40)	Pas_fusA(3)	Pas_gltA(7)	Pas_pyrG(2)	Pas_recA(40)	Pas_rplB(4)	Pas_rpoB(4)
TR108	abaumannii_2	2	Pas_cpn60(2)	Pas_fusA(2)	Pas_gltA(2)	Pas_pyrG(2)	Pas_recA(2)	Pas_rplB(2)	Pas_rpoB(2)
TR111	abaumannii_2	2	Pas_cpn60(2)	Pas_fusA(2)	Pas_gltA(2)	Pas_pyrG(2)	Pas_recA(2)	Pas_rplB(2)	Pas_rpoB(2)
TR113	abaumannii_2	2	Pas_cpn60(2)	Pas_fusA(2)	Pas_gltA(2)	Pas_pyrG(2)	Pas_recA(2)	Pas_rplB(2)	Pas_rpoB(2)
TR115	abaumannii_2	2	Pas_cpn60(2)	Pas_fusA(2)	Pas_gltA(2)	Pas_pyrG(2)	Pas_recA(2)	Pas_rplB(2)	Pas_rpoB(2)
TR118	abaumannii_2	2	Pas_cpn60(2)	Pas_fusA(2)	Pas_gltA(2)	Pas_pyrG(2)	Pas_recA(2)	Pas_rplB(2)	Pas_rpoB(2)
TR120	abaumannii_2	2	Pas_cpn60(2)	Pas_fusA(2)	Pas_gltA(2)	Pas_pyrG(2)	Pas_recA(2)	Pas_rplB(2)	Pas_rpoB(2)
TR123	abaumannii_2	2	Pas_cpn60(2)	Pas_fusA(2)	Pas_gltA(2)	Pas_pyrG(2)	Pas_recA(2)	Pas_rplB(2)	Pas_rpoB(2)
TR124	abaumannii_2	2	Pas_cpn60(2)	Pas_fusA(2)	Pas_gltA(2)	Pas_pyrG(2)	Pas_recA(2)	Pas_rplB(2)	Pas_rpoB(2)
TR125	abaumannii_2	25	Pas_cpn60(3)	Pas_fusA(3)	Pas_gltA(2)	Pas_pyrG(4)	Pas_recA(7)	Pas_rplB(2)	Pas_rpoB(4)
TR127	abaumannii_2	1479	Pas_cpn60(40)	Pas_fusA(3)	Pas_gltA(212)	Pas_pyrG(2)	Pas_recA(40)	Pas_rplB(4)	Pas_rpoB(4)
TR128	abaumannii_2	2	Pas_cpn60(2)	Pas_fusA(2)	Pas_gltA(2)	Pas_pyrG(2)	Pas_recA(2)	Pas_rplB(2)	Pas_rpoB(2)
TR130	abaumannii_2	2	Pas_cpn60(2)	Pas_fusA(2)	Pas_gltA(2)	Pas_pyrG(2)	Pas_recA(2)	Pas_rplB(2)	Pas_rpoB(2)
TR131	abaumannii_2	16	Pas_cpn60(7)	Pas_fusA(7)	Pas_gltA(2)	Pas_pyrG(2)	Pas_recA(8)	Pas_rplB(4)	Pas_rpoB(4)
TR134	abaumannii_2	2	Pas_cpn60(2)	Pas_fusA(2)	Pas_gltA(2)	Pas_pyrG(2)	Pas_recA(2)	Pas_rplB(2)	Pas_rpoB(2)
TR135	abaumannii_2	2	Pas_cpn60(2)	Pas_fusA(2)	Pas_gltA(2)	Pas_pyrG(2)	Pas_recA(2)	Pas_rplB(2)	Pas_rpoB(2)
TR138	abaumannii_2	164	Pas_cpn60(40)	Pas_fusA(3)	Pas_gltA(7)	Pas_pyrG(2)	Pas_recA(40)	Pas_rplB(4)	Pas_rpoB(4)
TR139	abaumannii_2	2	Pas_cpn60(2)	Pas_fusA(2)	Pas_gltA(2)	Pas_pyrG(2)	Pas_recA(2)	Pas_rplB(2)	Pas_rpoB(2)
TR141	abaumannii_2	2	Pas_cpn60(2)	Pas_fusA(2)	Pas_gltA(2)	Pas_pyrG(2)	Pas_recA(2)	Pas_rplB(2)	Pas_rpoB(2)
TR142	abaumannii_2	2	Pas_cpn60(2)	Pas_fusA(2)	Pas_gltA(2)	Pas_pyrG(2)	Pas_recA(2)	Pas_rplB(2)	Pas_rpoB(2)
TR143	abaumannii_2	2	Pas_cpn60(2)	Pas_fusA(2)	Pas_gltA(2)	Pas_pyrG(2)	Pas_recA(2)	Pas_rplB(2)	Pas_rpoB(2)
TR144	abaumannii_2	2	Pas_cpn60(2)	Pas_fusA(2)	Pas_gltA(2)	Pas_pyrG(2)	Pas_recA(2)	Pas_rplB(2)	Pas_rpoB(2)
TR145	abaumannii_2	2	Pas_cpn60(2)	Pas_fusA(2)	Pas_gltA(2)	Pas_pyrG(2)	Pas_recA(2)	Pas_rplB(2)	Pas_rpoB(2)
TR148	abaumannii_2	2	Pas_cpn60(2)	Pas_fusA(2)	Pas_gltA(2)	Pas_pyrG(2)	Pas_recA(2)	Pas_rplB(2)	Pas_rpoB(2)
TR149	abaumannii_2	2	Pas_cpn60(2)	Pas_fusA(2)	Pas_gltA(2)	Pas_pyrG(2)	Pas_recA(2)	Pas_rplB(2)	Pas_rpoB(2)
YL001	abaumannii_2	2	Pas_cpn60(2)	Pas_fusA(2)	Pas_gltA(2)	Pas_pyrG(2)	Pas_recA(2)	Pas_rplB(2)	Pas_rpoB(2)
YL005	abaumannii_2	215	Pas_cpn60(27)	Pas_fusA(2)	Pas_gltA(7)	Pas_pyrG(2)	Pas_recA(2)	Pas_rplB(1)	Pas_rpoB(2)
YL006	abaumannii_2	2	Pas_cpn60(2)	Pas_fusA(2)	Pas_gltA(2)	Pas_pyrG(2)	Pas_recA(2)	Pas_rplB(2)	Pas_rpoB(2)
YL007	abaumannii_2	2	Pas_cpn60(2)	Pas_fusA(2)	Pas_gltA(2)	Pas_pyrG(2)	Pas_recA(2)	Pas_rplB(2)	Pas_rpoB(2)
